# Supplementary material for: Differential expression of antennal chemosensory genes related to host preference of Culex pipiens biotypes
Source: Parasit Vectors. 2025 Sep 23;18:372. doi: 10.1186/s13071-025-07028-y (PMC12459065; doi:10.1186/s13071-025-07028-y)
Supplement: Supplementary file 1 — Supplementary material 1. Supplementary Table S1. Compounds used for the formulation of the synthetic human and chicken odor blends. Both odor blends used pentane as a solvent. All compounds were obtained from Merck, with purity ranging from 90-99%. Phenol and α-terpineol were obtained as solids, with the amount listed in μg. Supplementary Table S2. List of differentially expressed chemosensory genes identified in the transcriptome analysis, with the corresponding VectorBase gene IDs for the reference genome (Culex quinquefasciatus JHB2020, VectorBase rel. 66, 28-NOV-2023) and the corresponding gene IDs from the previous reference genome (Culex quinquefasciatus Johannesburg, VectorBase rel. 66) [file 13071_2025_7028_MOESM1_ESM.xlsx]

## Sheet: Supplementary table 1
	Compound	CAS no.	Source	Purity %	Volume (μl per 1 ml solvent)
Human odor blend	1-hexanol	111-27-3	Merck	0.99	5.7
	3-octanol	589-98-0	Merck	0.99	18
	(R)-1-octen-3-ol	3687-48-7	Merck	0.99	1
	2-nonanol	628-99-9	Merck	0.99	1.1
	octanal	124-13-0	Merck	0.99	7.7
	nonanal	124-19-6	Merck	0.95	76
	decanal	112-31-2	Merck	0.98	115
	butyl acetate	123-86-4	Merck	0.995	4.8
	sulcatone	110-93-0	Merck	0.99	51
	phenol	108-95-2	Merck	0.99	10.71
	benzaldehyde	100-52-7	Merck	0.99	4.4
	acetophenone	98-86-2	Merck	0.99	0.4
	limonene	5989-27-5	Merck	0.99	150
	linalool	78-70-6	Merck	0.97	5.7
	α-terpineol	98-55-5	Merck	0.9	30.69
Chicken odor blend	heptanal	111-71-7	Merck	0.95	1
	octanal	124-13-0	Merck	0.99	5
	nonanal	124-19-6	Merck	0.95	50
	decanal	112-31-2	Merck	0.98	10
	sulcatone	110-93-0	Merck	0.99	7
	3-octanone	106-68-3	Merck	0.98	5
	benzaldehyde	100-52-7	Merck	0.99	2

## Sheet: Supplementary table 2
Gene name	CQUJHB gene ID	CPIJ gene ID
orco	CQUJHB017442	CPIJ040865
Or2, transcript variant X1	CQUJHB003938	CPIJ002479
Or18	CQUJHB014697	CPIJ002211
Or64	CQUJHB012203	CPIJ006216
Or65	CQUJHB017784	CPIJ006217
Or152	CQUJHB006343	CPIJ018038
Or177	CQUJHB020277	#N/A
Or192	CQUJHB018136	CPIJ039859
Or195	CQUJHB001246	CPIJ005113
Or205	CQUJHB010082	CPIJ000545
Ir75l	CQUJHB006822	CPIJ013866
Ir76b	CQUJHB013984	CPIJ019300
Ir100b	CQUJHB017024	CPIJ012270
SNMP2 transcript variant x1	CQUJHB014288	CPIJ002160
general odorant-binding protein 19d	CQUJHB011232	CPIJ007932
general odorant-binding protein 28a	CQUJHB016508	CPIJ007926
OBP51	CQUJHB020416	CPIJ010787
general odorant-binding protein 56d	CQUJHB001508	CPIJ014525
general odorant-binding protein 56d	CQUJHB005632	CPIJ012716
general odorant-binding protein 56d-like	CQUJHB014569	CPIJ012717
general odorant-binding protein 66	CQUJHB018406	CPIJ008867
general odorant-binding protein 72	CQUJHB015676	CPIJ013976
general odorant-binding protein 84a	CQUJHB014297	CPIJ009586
uncharacterized LOC6032842, transcript variant X1	CQUJHB002516	CPIJ002109
uncharacterized LOC119769823	CQUJHB012200	#N/A
uncharacterized LOC6041539	CQUJHB017566	CPIJ008868
Csp2	CQUJHB000009	CPIJ002605
Csp5	CQUJHB001220	CPIJ002609
Csp13	CQUJHB003760	CPIJ002618
