# Supplementary material for: Differential expression of antennal chemosensory genes related to host preference of Culex pipiens biotypes
Source: Parasit Vectors. 2025 Sep 23;18:372. doi: 10.1186/s13071-025-07028-y (PMC12459065; doi:10.1186/s13071-025-07028-y)
Supplement: Supplementary file 3 — Supplementary material 3. Supplementary File S1. Total number of reads, mapped reads (%), transcripts and reliably expressed transcripts (>0.6 TPM) of antennal transcriptomes, obtained from behaviorally phenotyped Pipiens and Molestus females [file 13071_2025_7028_MOESM3_ESM.xlsx]

## Sheet: Sheet1
Sample ID	Total reads	Total mapped reads (%)	Total transcripts	Total relaibly expressed transcripts	RIN
Molestus_1	27279258	90.73	18042	9883	4.1
Molestus_2	23457300	86.5	18042	9716	6.2
Molestus_3	18644984	87.69	18042	9703	4.5
Pipiens_1	25641458	86.84	18042	9939	5
Pipiens_2	32551018	85.03	18042	10083	5.6
Pipiens_3	24704184	88.23	18042	9759	8.9
