# Supplementary material for: Differential expression of antennal chemosensory genes related to host preference of Culex pipiens biotypes
Source: Parasit Vectors. 2025 Sep 23;18:372. doi: 10.1186/s13071-025-07028-y (PMC12459065; doi:10.1186/s13071-025-07028-y)
Supplement: Supplementary file 4 — Supplementary material 4. Supplementary File S2. Gene expression data from antennal transcripts of Pipiens and Molestus showing differential host preference. Sheets include all antennal transcripts (Sheet – Antennal genes), genes used for CEG analysis (Sheet – CEG genes), as well as all chemosensory gene families (Sheets – Ors, Irs, Grs, SNMPs, OBPs, Csps). Gene names and VectorBase gene IDs are provided as per the Culex quinquefasciatus reference genome (Culex quinquefasciatus JHB2020, VectorBase rel. 66, 28-NOV-2023). All expression values are expressed in transcripts per million (TPM) and are color coded for Pipiens (orange) and Molestus (blue). Fold change and false discovery rate (FDR) P-values are provided. For the chemosensory genes, heat maps showing expression differences between the two biotypes are provided [file 13071_2025_7028_MOESM4_ESM.xlsx]

## Sheet: Sheet1
Name	CQUJHB ID	Molestus 1 - TPM	Molestus 2 - TPM	Molestus 3 - TPM	Pipiens 1 - TPM	Pipiens 2 - TPM	Pipiens 3 - TPM	Fold change	FDR p-value	Average Molestus TPM	Average Pipiens TPM
Orco	CQUJHB017442	1078.75	1143.98	1211.41	1163.26	1040.26	1752.01	-1.24835	0.704824	1144.71	1318.51
Or2, transcript variant X1	CQUJHB003938	2.14214	10.6867	2.08196	28.7548	15.0085	22.25	-4.74188	0.00183036	4.97026	22.0044
Or18	CQUJHB014697	18.7222	21.8551	5.01133	2.89274	3.41432	3.45856	4.31431	0.00683738	15.1962	3.2552
Or64	CQUJHB012203	16.0032	17.0927	25.7866	44.8875	42.717	56.2472	-2.69479	0.000587833	19.6275	47.9506
Or65	CQUJHB017784	0.0999462	0.610004	0	5.30193	4.64402	13.2062	-32.2166	7.39053e-05	0.23665	7.71739
Or152	CQUJHB006343	0.742027	1.13221	0	10.7264	5.77697	11.7656	-15.2483	7.9602e-05	0.624744	9.42298
Or177	CQUJHB020277	0.0595368	0.0726744	0.0887251	0.694826	1.23605	7.42625	-40.4561	0.00165579	0.0736454	3.11904
Or192	CQUJHB018136	8.30354	3.85329	4.19298	18.2019	7.66631	18.788	-2.94686	0.0184891	5.44994	14.8854
Or195	CQUJHB001246	14.8966	6.4942	6.77526	42.5905	19.6999	27.8124	-3.49087	0.00086436	9.3887	30.0343
Or205	CQUJHB010082	32.166	28.9571	43.3989	10.238	14.4236	18.033	2.23833	0.006968	34.8407	14.2315
Ir75l	CQUJHB006822	52.0311	46.6838	67.1381	17.4421	23.3814	40.5491	1.88225	0.0486701	55.2843	27.1242
Ir76b	CQUJHB013984	14.9454	14.0487	15.6883	62.2106	32.5166	58.8113	-3.74558	1.10941e-08	14.8942	51.1795
Ir100b	CQUJHB017024	0.323131	2.28772	3.56345	0	0	0.204942	25.1197	0.038446	2.0581	0.0683141
general odorant-binding protein 19d	CQUJHB011232	9.48685	13.9644	13.3062	0	0	1.17979	26.1681	0.00683738	12.2525	0.393264
general odorant-binding protein 28a	CQUJHB016508	8.71205	103.154	20.7731	0	0.574194	0.920921	77.6789	6.1599e-08	44.2132	0.498372
OBP51	CQUJHB020416	20.0273	30.7328	7.67462	97.1341	61.9438	27.8236	-3.50792	0.0163392	19.4782	62.3005
general odorant-binding protein 56d	CQUJHB001508	112.851	154.043	95.6023	154.754	220.124	250.213	-1.86624	0.0424892	120.832	208.364
general odorant-binding protein 56d	CQUJHB005632	105.482	132.93	135.127	274.584	288.296	260.572	-2.42518	0.000821572	124.513	274.484
general odorant-binding protein 56d-like	CQUJHB014569	142.528	207.32	204.632	288.206	406.517	294.761	-1.96352	0.0224934	184.827	329.828
general odorant-binding protein 66	CQUJHB018406	16.2478	223.123	57.9847	0	3.38167	2.48586	46.7106	2.9099e-12	99.1183	1.95584
general odorant-binding protein 72	CQUJHB015676	8.79382	21.4686	1.09209	1414.77	805.863	849.519	-104.973	1.27641e-35	10.4515	1023.38
general odorant-binding protein 84a	CQUJHB014297	4501.58	3094.41	4987.25	8501.77	7428.85	8673.42	-2.14855	0.0117065	4194.41	8201.35
uncharacterized LOC6032842, transcript variant X1	CQUJHB002516	0.841587	1.84913	1.75585	21.7865	12.813	6.58314	-10.3259	0.00171035	1.48219	13.7275
uncharacterized LOC119769823	CQUJHB012200	17.0115	299.58	53.8362	1.62233	2.45655	8.486	28.3115	3.52433e-10	123.476	4.18829
uncharacterized LOC6041539	CQUJHB017566	33.08	271.155	98.894	0	2.18024	2.54311	78.9337	2.43379e-20	134.376	1.57445
Csp13	CQUJHB003760	200.555	284.786	213.772	667.343	888.08	1215.06	-4.28127	2.13585e-08	233.038	923.496
Csp2	CQUJHB000009	267.404	284.852	298.556	82.5881	136.155	154.624	2.09375	0.00820861	283.604	124.456
Csp5	CQUJHB001220	1530.04	14526	2078.86	689.519	791.722	3271.22	3.70087	0.0490847	6044.97	1584.15
SNMP2 transcript variant x1	CQUJHB014288	61.9794	84.9073	64.9907	39.182	30.9228	37.6804	1.80381	0.0424892	70.6258	35.9284
