# Supplementary material for: Differential expression of antennal chemosensory genes related to host preference of Culex pipiens biotypes
Source: Parasit Vectors. 2025 Sep 23;18:372. doi: 10.1186/s13071-025-07028-y (PMC12459065; doi:10.1186/s13071-025-07028-y)
Supplement: Supplementary file 5 — Supplementary material 5. Supplementary File S3. Gene expression data from the differentially expressed chemosensory genes of Pipiens and Molestus that showed differential host preference. Gene names, as well as VectorBase gene annotations and IDs, are provided for each gene family. All expression values are expressed in transcripts per million (TPM) and are color coded for Pipiens (orange) or Molestus (blue). Fold change and false discovery rate (FDR) P-values are provided. For the chemosensory genes, heat maps showing expression differences between the two biotypes are provided [file 13071_2025_7028_MOESM5_ESM.xlsx]

## Sheet: Antennal genes
Name	Molestus 1 - TPM	Molestus 2 - TPM	Molestus 3 - TPM	Pipiens 1 - TPM	Pipiens 2 - TPM	Pipiens 3 - TPM	Fold change	FDR p-value
Adk2	80.9825	81.2351	79.1287	79.7751	55.3117	75.1506	1.05201	0.951806
Art4	5.37381	7.82109	7.16132	5.86585	7.0495	4.75194	1.0424	0.977092
ATP6	14977.4	9329.17	8838.03	14253.9	11048.6	10584.2	-1.19049	0.811892
ATP8	786.313	560.347	445.524	774.186	814.091	572.199	-1.32581	0.562817
Cbp20	97.5072	94.7375	73.1896	63.3257	75.3107	75.0301	1.1418	0.856508
Ciao1	54.4539	52.5281	47.2803	42.1059	40.1476	65.0004	-1.03249	0.972308
COX1	10326.9	6816.38	7505.82	9122.19	9588.55	7096.74	-1.15546	0.852429
COX2	15231.3	11971.7	11446.7	19449.2	19142.9	13221.8	-1.48003	0.394591
COX3	9374.84	7379.84	7204.15	11484.3	9660.53	8498.03	-1.36153	0.556256
CQUJHB000001	4.05441	5.96638	5.00152	2.96329	2.09321	2.26194	1.87267	0.195625
CQUJHB000002	0.122357	0.298714	0	2.07705	0.24193	0.905378	-7.27241	#N/A
CQUJHB000003	62.1992	56.161	45.6426	47.2385	108.177	54.1963	-1.40879	0.561138
CQUJHB000004	18.3367	12.7622	15.2612	13.0265	16.2199	11.6185	1.03093	0.978158
CQUJHB000005	2.07496	0.832711	1.99088	0.422195	2.55716	2.55392	-1.23355	0.914754
CQUJHB000006	9.79043	8.25945	6.70363	7.98092	7.73575	15.7035	-1.36216	0.62876
CQUJHB000007	46.3365	31.4646	41.1576	48.8355	58.8543	70.0652	-1.62329	0.38181
CQUJHB000008	1.1838	0	3.43548	0.132207	0.862349	0	3.90768	0.595678
CQUJHB000009	267.404	284.852	298.556	82.5881	136.155	154.624	2.09375	0.00820861
CQUJHB000010	6.70885	4.4456	5.71309	7.93127	7.32735	2.16128	-1.1558	0.931176
CQUJHB000011	86.431	112.174	82.2976	106.347	89.5707	130.888	-1.26086	0.640027
CQUJHB000012	0	0	0	0	0	0	#N/A	#N/A
CQUJHB000013	0	0.076636	0.795274	0	0	0	60.003	#N/A
CQUJHB000014	22.7459	20.6705	28.1229	13.7029	12.1302	19.3413	1.44936	0.472977
CQUJHB000015	1600.69	1739.16	1612.7	2396.05	2053.86	1749.98	-1.37687	0.514527
CQUJHB000016	0	0	0	0.163155	0	0	-12.1801	#N/A
CQUJHB000017	0.985392	0	0	0.871215	0	0.694416	-1.57432	#N/A
CQUJHB000019	2.78012	1.57682	1.67397	6.19711	5.63578	4.86826	-3.00147	0.00726018
CQUJHB000020	11.1954	10.5491	21.4649	18.1294	14.2396	16.6096	-1.2554	0.760744
CQUJHB000021	23.0056	17.3448	10.0836	16.0327	17.3923	8.8214	1.08896	0.962857
CQUJHB000022	0	0.153951	0.751806	0	1.87028	0.666588	-3.1884	#N/A
CQUJHB000023	0.380132	0	2.26598	0.403304	0	0	4.91474	#N/A
CQUJHB000025	49.4804	32.2005	46.002	44.7907	34.1574	62.381	-1.20324	0.770805
CQUJHB000026	16.0314	5.12842	4.11912	10.5571	9.9466	10.1678	-1.31866	0.845973
CQUJHB000027	0.448953	0	0.143369	0.204137	0.0317031	0.237286	1.17586	0.97236
CQUJHB000028	0	0	0	0	0	0	#N/A	#N/A
CQUJHB000030	0	0	0	0	0	0	#N/A	#N/A
CQUJHB000031	0	0	0	0	0	0	#N/A	#N/A
CQUJHB000032	196.395	211.307	202.157	153.597	137.651	194.692	1.15368	0.810564
CQUJHB000033	0	0	0	0	0	0	#N/A	#N/A
CQUJHB000034	4.18723	4.39673	4.09293	4.49024	3.79833	4.87039	-1.12977	0.891897
CQUJHB000035	33.3612	28.9783	33.7419	33.2311	29.7248	36.8679	-1.13396	0.826907
CQUJHB000036	4.91843	1.71536	0	2.90731	5.69603	6.90739	-2.49841	0.50037
CQUJHB000037	7.52395	6.13692	5.37379	2.46467	2.46802	6.41397	1.56911	0.519609
CQUJHB000038	0	0	0	0	0	0	#N/A	#N/A
CQUJHB000039	0.0386208	0	0	0	0	0	3.5959	#N/A
CQUJHB000040	8.52207	6.29722	6.41375	5.56404	4.93108	2.95259	1.42833	0.584861
CQUJHB000041	0.844036	2.63295	0	0	0	0	85.0903	0.185278
CQUJHB000042	5.82421	5.95935	5.87147	2.817	4.91118	4.88904	1.27385	0.884037
CQUJHB000043	0	0	0.84069	0.0665013	0	0	8.13013	#N/A
CQUJHB000044	0.808325	1.06892	1.57269	0.309688	0.33297	0.308553	3.20868	0.318333
CQUJHB000045	0.912318	0.371211	0	0.322643	0	0	3.31051	#N/A
CQUJHB000046	28.5794	17.16	11.511	7.86719	14.2034	18.7794	1.30209	0.820668
CQUJHB000047	8.08558	6.49328	13.4765	10.0458	7.8884	2.92397	1.1935	0.919975
CQUJHB000048	0	0	0	0	0	0	#N/A	#N/A
CQUJHB000049	256.061	296.03	241.46	170.098	155.654	212.292	1.35809	0.49717
CQUJHB000050	12.8838	15.2608	9.81338	10.3278	7.26489	6.65817	1.43439	0.685669
CQUJHB000051	0	0	0	0	0	0	#N/A	#N/A
CQUJHB000052	0.356593	0.21764	0	0.945825	0	0.565414	-2.3938	#N/A
CQUJHB000053	19.3857	16.8374	17.556	18.9062	16.2904	24.1963	-1.19724	0.804006
CQUJHB000054	6.96836	4.434	2.6514	7.31449	6.81579	3.2912	-1.36712	0.73515
CQUJHB000056	0.197943	0.0322163	0.0589972	0.294013	0.234829	0.237138	-2.67193	0.655408
CQUJHB000057	0.179717	0.219374	0.267825	0	0	0	8.92414	#N/A
CQUJHB000058	17.4422	16.2986	18.5538	16.5272	14.3301	27.5291	-1.20866	0.806393
CQUJHB000059	15.5675	31.2722	48.9566	14.6958	20.2378	20.3431	1.57336	0.448779
CQUJHB000060	10.0761	6.60889	8.03687	4.91074	4.03317	4.78372	1.64399	0.173076
CQUJHB000061	0	0	0	0	0	0	#N/A	#N/A
CQUJHB000062	4.95384	4.97986	2.77929	6.3688	6.51075	6.16063	-1.60716	0.606485
CQUJHB000063	0	0	0	0	0	0	#N/A	#N/A
CQUJHB000065	5.76834	5.1412	3.82058	2.03999	3.43973	5.61359	1.23825	0.913547
CQUJHB000067	0	0.852588	0.520444	0	0.172629	0	5.01286	#N/A
CQUJHB000068	0	0	0	0	0	0	#N/A	#N/A
CQUJHB000069	2.79823	4.94186	3.01665	2.02131	1.94236	3.65019	1.30939	0.876533
CQUJHB000070	0	0	0	0	0	0	#N/A	#N/A
CQUJHB000071	0	0	0	0	0	0	#N/A	#N/A
CQUJHB000073	0	0	0	0	0	0	#N/A	#N/A
CQUJHB000074	0	0	0	1.13052	0	0	-6.44384	#N/A
CQUJHB000076	0	0	0	0.76506	0	0	-17.8822	#N/A
CQUJHB000077	0.738148	3.00344	0.0916691	1.76207	0.486499	2.6009	-1.31883	0.93046
CQUJHB000078	0	0	0	0.542309	0.252667	0	-17.3455	#N/A
CQUJHB000079	341.083	307.148	386.377	308.896	363.895	506.864	-1.24069	0.725395
CQUJHB000080	42.9517	28.3694	55.3137	63.3088	30.6353	75.3084	-1.45708	0.432038
CQUJHB000081	0.11372	0	1.69472	0	4.94676	0	-3.17861	0.735397
CQUJHB000083	0.292599	0.357165	0.109012	0.426848	1.01244	2.39705	-5.17514	0.21974
CQUJHB000084	4.53516	2.76795	4.61498	3.75234	2.45926	4.18578	1.04921	0.964093
CQUJHB000085	8.64977	11.2397	9.23118	12.611	10.9237	9.85126	-1.25745	0.78127
CQUJHB000086	0	0	0	0	0	0	#N/A	#N/A
CQUJHB000087	0	0	0	0	0	0	#N/A	#N/A
CQUJHB000088	0.269845	0	0.134046	0	0.355699	0.237703	-1.56154	#N/A
CQUJHB000089	7.36201	11.4374	8.37807	0	0.264663	0	74.9363	9.1041e-05
CQUJHB000090	10.3106	9.31835	11.9674	14.0947	9.40922	15.8246	-1.36057	0.731868
CQUJHB000091	0.0656609	0	0.146777	0	0.0324569	0.0694079	1.67702	#N/A
CQUJHB000092	0.910068	0	2.48643	0.0643696	0.419866	0	5.89636	0.341015
CQUJHB000093	53.8526	21.346	26.9488	41.9555	36.9339	34.0295	-1.2123	0.845973
CQUJHB000094	1.32107	7.05505	0.369137	2.4528	2.77533	0.261836	1.44855	0.89802
CQUJHB000095	59.2027	53.8301	58.355	32.5433	57.1004	36.6125	1.23158	0.716768
CQUJHB000096	0	0	0	0	0	0	#N/A	#N/A
CQUJHB000097	0	0	0	0	0	0	#N/A	#N/A
CQUJHB000098	0	0	0	4.66548	0.701191	0	-102.131	0.190215
CQUJHB000100	5.03603	5.83205	4.42601	4.72651	3.25532	2.18397	1.36849	0.820917
CQUJHB000101	260.756	252.45	293.299	206.419	232.678	264.509	1.04834	0.955159
CQUJHB000102	4.95963	13.4054	12.1426	15.41	14.3594	13.1067	-1.57218	0.803857
CQUJHB000103	0	0	0	0	0	0	#N/A	#N/A
CQUJHB000104	17.4992	22.9627	20.6453	49.5091	16.7234	33.4502	-1.78135	0.327147
CQUJHB000105	0.208436	0.381646	0.310623	0.110571	0.206064	0.0550827	2.06683	#N/A
CQUJHB000106	3.19084	3.07268	3.27578	4.17526	2.87413	3.18555	-1.17267	0.906296
CQUJHB000107	0.303327	0.423155	0	0.137922	0.0856787	0	2.88437	#N/A
CQUJHB000108	0.437244	0.960711	2.21546	0.510287	1.08067	0.924393	1.27476	0.934592
CQUJHB000109	0.414478	1.01188	0	1.46581	4.16591	7.95938	-9.69329	0.0190656
CQUJHB000110	3.47256	6.34255	1.64834	1.93764	3.35676	2.85501	1.30354	0.810963
CQUJHB000111	12.5689	15.1605	21.4702	13.8622	10.0684	7.98222	1.38897	0.60461
CQUJHB000112	0.531737	0.649073	0.475455	0.676981	0.315412	0.674498	-1.08263	0.984885
CQUJHB000113	0	1.54202	0.70597	0	0.312222	0	5.39793	#N/A
CQUJHB000114	0	0	0	0	0	0	#N/A	#N/A
CQUJHB000115	1.52175	0.530728	1.29588	2.19112	1.82681	2.41289	-2.04465	0.758735
CQUJHB000116	0	0	0	0	0	0	#N/A	#N/A
CQUJHB000117	0	0.169773	0	0	0	0.147019	1.0276	#N/A
CQUJHB000118	0	0.0612719	0	0	0	0	3.59621	#N/A
CQUJHB000119	7.07949	5.26682	6.39882	4.55551	6.2949	5.26944	1.06011	0.955176
CQUJHB000120	0	0	0	0	0	0	#N/A	#N/A
CQUJHB000121	32.1763	44.5616	43.6492	15.9429	22.0741	26.1151	1.72153	0.144121
CQUJHB000122	0	0.364253	0	0	0	0	6.27164	#N/A
CQUJHB000123	4.85135	3.27261	3.04411	5.01163	2.39807	9.44668	-1.60094	0.789843
CQUJHB000124	19.7483	39.9527	27.6713	30.5517	24.9684	47.2397	-1.26627	0.725529
CQUJHB000125	0	0	0	0	0	0	#N/A	#N/A
CQUJHB000126	5.10359	3.0149	6.06575	1.32359	1.94346	1.25214	2.82364	0.0022989
CQUJHB000127	5.64798	4.72893	10.9997	3.72083	4.71692	5.32368	1.40819	0.606465
CQUJHB000128	0	0	0	0	0.254833	0.817427	-11.7978	#N/A
CQUJHB000129	4.50257	1.45037	1.86388	3.25103	2.84391	1.71871	-1.09599	0.969462
CQUJHB000130	32.3475	34.2373	25.3234	77.9787	59.9108	14.4997	-1.85143	0.345753
CQUJHB000131	0	1.64324	0	0.150342	0.560366	0	2.06186	0.868766
CQUJHB000132	0.424889	0	0.316597	0.450789	0.420054	0	-1.23262	#N/A
CQUJHB000134	0.197682	0.206831	0.168341	0.089885	0.195432	0.567184	-1.57216	0.896472
CQUJHB000135	0	0	0	0	0	0	#N/A	#N/A
CQUJHB000136	314.262	421.468	381.826	596.978	382.918	500.644	-1.4477	0.417282
CQUJHB000137	0	0	0	0	0	0	#N/A	#N/A
CQUJHB000138	2.18563	6.00283	6.51431	5.08862	5.22185	6.09678	-1.22798	0.891897
CQUJHB000140	3.4306	4.48321	6.79658	10.4481	7.18214	15.1454	-2.43171	0.0284981
CQUJHB000141	0	0	0	0	0	0	#N/A	#N/A
CQUJHB000142	14.997	11.4846	13.3359	8.59356	13.5676	10.1698	1.12047	0.891897
CQUJHB000143	37.1223	37.3134	37.3482	32.004	26.237	42.8752	1.0186	0.984014
CQUJHB000144	0	0	0	0	0	0	#N/A	#N/A
CQUJHB000145	1.27667	2.29174	1.73469	11.3937	4.71448	2.10367	-3.81998	0.0253187
CQUJHB000146	0	0	0	0	0	0	#N/A	#N/A
CQUJHB000147	0.268354	0	0.114262	0	0.454801	0.972576	-3.80901	0.631957
CQUJHB000148	7.29565	5.1687	15.4772	6.73868	4.83671	3.75014	1.62871	0.396477
CQUJHB000149	26.8081	23.6265	33.3989	19.5114	16.7499	19.0431	1.37716	0.456661
CQUJHB000150	1.28413	0.482304	0.147206	0	0	1.35741	1.37958	0.948271
CQUJHB000151	3.63541	1.74513	3.65238	1.77683	1.73645	1.7919	1.54496	0.588102
CQUJHB000152	7.19531	1.35124	6.02129	4.75652	4.04919	8.19099	-1.27149	0.870776
CQUJHB000153	0	0	0	0	0	0	#N/A	#N/A
CQUJHB000154	33.2635	30.7533	34.7788	20.8612	41.3123	38.9262	-1.11789	0.891942
CQUJHB000155	102.089	80.7766	98.681	55.3696	63.501	64.977	1.39788	0.383476
CQUJHB000156	0	0	0	0	0	0	#N/A	#N/A
CQUJHB000157	9.48845	6.83541	6.95421	4.53833	4.61335	4.6039	1.572	0.671602
CQUJHB000158	0	0	0.647076	0	0	0	9.7021	#N/A
CQUJHB000159	23.5788	21.3519	21.4882	24.3265	20.74	23.0504	-1.11425	0.887601
CQUJHB000160	4.02978	2.86154	6.17864	2.83658	3.73493	2.8057	1.25371	0.792044
CQUJHB000161	0	0.347036	0	0	0	0	3.59621	#N/A
CQUJHB000162	0.942305	1.40997	3.66924	2.06399	3.18541	2.85971	-1.50302	0.748772
CQUJHB000163	4.03555	2.39175	4.85374	2.64327	2.77093	4.14239	1.07914	0.943583
CQUJHB000164	0	0	0	0	0	0	#N/A	#N/A
CQUJHB000165	0	0	0	0	0	0	#N/A	#N/A
CQUJHB000166	0	0	0	0	0	0	#N/A	#N/A
CQUJHB000167	295.987	268.853	233.556	292.444	252.652	362.966	-1.23489	0.727652
CQUJHB000168	0	0	0	0	0	0	#N/A	#N/A
CQUJHB000169	27.2269	29.2449	33.1249	27.4586	32.5059	35.1222	-1.16432	0.789141
CQUJHB000170	0.257032	0.0448213	0.875527	0.642792	0.145204	0.329921	-1.07344	0.985167
CQUJHB000171	71.2083	56.4205	72.1959	101.285	90.4627	146.246	-1.83905	0.0722995
CQUJHB000172	0.273388	0.533944	0.570386	0.174032	0	0	6.38004	#N/A
CQUJHB000173	3.62252	2.60111	3.08485	2.14775	2.21198	1.70546	1.3987	0.639426
CQUJHB000174	30.9621	49.0795	59.3643	26.9905	21.2857	23.7432	1.76118	0.0762888
CQUJHB000175	0	0	0	0.169412	0.473583	0.590766	-41.2905	#N/A
CQUJHB000177	0.55095	0.840656	0	0.146134	0.272341	0.363994	1.67946	0.896472
CQUJHB000178	0.670173	1.75298	0.142676	0.660238	0.993821	0.910823	-1.06686	0.986664
CQUJHB000179	1.59678	0.712183	3.20332	0.553846	1.94291	1.29839	1.29851	0.89653
CQUJHB000181	1.01532	0.177051	0.432309	0	0.286789	0	4.49237	#N/A
CQUJHB000182	0.151975	0.337292	0.555911	0.0293162	0.0956111	0.248274	2.55304	0.652242
CQUJHB000183	2.69883	14.6678	1.62793	0.204525	1.46111	4.27927	3.0915	0.341204
CQUJHB000185	15.1511	11.7692	8.98031	17.3534	16.8511	17.2897	-1.52161	0.684162
CQUJHB000189	1.0099	0.0880538	1.02126	0.267866	0.89144	0.266884	1.31128	0.937874
CQUJHB000190	0	0.0774807	0	0.606091	0.502016	0	-12.211	#N/A
CQUJHB000191	0.0928807	0	0.415248	0.591255	1.10189	0.883629	-5.90962	0.426561
CQUJHB000192	0.587345	0.716951	0.398481	0.387952	0.521918	0.323719	1.26002	0.764261
CQUJHB000193	3.59182	4.19098	8.38332	1.28894	3.83816	4.32723	1.56166	0.563682
CQUJHB000194	0	0	0	0	0	0	#N/A	#N/A
CQUJHB000195	0	0	0	0	0	0	#N/A	#N/A
CQUJHB000196	0	0	0	1.04877	0.0977263	0	-31.857	#N/A
CQUJHB000197	0	0	0.256417	0	0	1.36411	-5.30871	#N/A
CQUJHB000198	8.97578	3.7926	5.40193	3.47953	1.53582	3.28431	2.02923	0.695049
CQUJHB000199	6.53637	0.689519	3.00644	2.39722	4.38778	1.19421	1.14242	0.9603
CQUJHB000200	23.0056	26.0999	24.8057	20.8186	27.2926	24.4615	-1.0789	0.947711
CQUJHB000201	0.421143	0	0	1.04257	0	0	-2.6005	#N/A
CQUJHB000204	11.9257	7.79605	8.6475	9.19464	8.94026	9.57914	-1.06635	0.943478
CQUJHB000205	1.51674	1.02857	5.02297	10.728	11.3294	3.74103	-3.90965	0.231098
CQUJHB000206	0	0	0.103901	0	0	0.147398	-1.66813	#N/A
CQUJHB000207	14.401	19.6469	21.4612	23.143	25.3337	27.0877	-1.5235	0.620172
CQUJHB000208	37.7487	32.4339	42.1914	34.8005	23.5509	52.7841	-1.07115	0.943583
CQUJHB000209	133.331	102.39	124.781	86.294	95.95	140.465	1.02796	0.977991
CQUJHB000210	0	0	0	0	0.441542	0	-9.09914	#N/A
CQUJHB000212	0	0	0	0.556497	0	0	-9.32068	#N/A
CQUJHB000213	1.37976	6.93901	11.0212	3.98172	3.60113	2.917	1.65662	0.666773
CQUJHB000214	0.347472	0.39152	1.63313	0.198506	0.607764	0.960634	1.21346	0.949104
CQUJHB000215	13.467	15.0354	6.36344	0	0	0	475.702	0.00945284
CQUJHB000216	0.192636	1.48925	0.574155	0.6472	3.30104	0.0678765	-1.98658	0.756135
CQUJHB000217	0.766726	1.40387	2.85655	2.44039	1.137	0	1.1938	#N/A
CQUJHB000218	38.1066	43.2354	49.3259	53.6467	34.5335	36.5371	-1.05136	0.959474
CQUJHB000219	21.4993	12.9607	20.2458	10.3554	18.6468	22.2382	-1.02121	0.986664
CQUJHB000222	0	0	2.38604	0	0.481744	0.367926	2.42847	0.81416
CQUJHB000223	20.0445	6.8613	19.9143	13.5025	9.96065	8.18388	1.32916	0.784627
CQUJHB000224	0	0.188572	0	0	0	0	3.59621	#N/A
CQUJHB000225	0	0	0	0	0.195882	0	-3.7541	#N/A
CQUJHB000226	13.2636	15.2518	13.6071	15.4997	8.93182	9.347	1.13646	0.91623
CQUJHB000227	7.8628	0.241152	6.18265	3.81473	4.25776	2.17185	1.23874	0.907528
CQUJHB000228	3.49274	0.706052	4.77409	4.15411	3.1231	2.32812	-1.20168	0.891897
CQUJHB000229	0	0	0	0	0	0	#N/A	#N/A
CQUJHB000230	0	0	0	0	0	0	#N/A	#N/A
CQUJHB000231	20.0548	23.6503	30.4566	23.3509	15.5	19.5374	1.15542	0.83409
CQUJHB000232	7.67846	3.3515	10.472	8.39339	9.56938	6.44413	-1.26752	0.804006
CQUJHB000233	0	0	0	0	0.147019	0	-3.7541	#N/A
CQUJHB000234	0.0588123	0.21537	0.394404	0.0623973	0.261644	0.186506	1.12433	0.978794
CQUJHB000235	0.992619	0	0.493086	0	0	0	11.5864	#N/A
CQUJHB000236	4.51283	3.38994	4.52663	2.79296	3.57491	1.80418	1.3696	0.733419
CQUJHB000237	0	0.0767964	0.187515	0	0.124395	0	1.48771	#N/A
CQUJHB000238	0.50584	0.145285	0.133029	0.220984	0.529501	0.251627	-1.35476	0.935695
CQUJHB000239	10.3548	17.0855	9.1524	9.24343	10.1664	24.9865	-1.28907	0.784755
CQUJHB000240	31.7347	16.4079	12.9528	10.5082	13.6885	6.62366	1.79349	0.346381
CQUJHB000241	0	0	0	0.23634	0.110113	1.53057	-42.9548	#N/A
CQUJHB000242	68.6685	49.3386	75.5438	46.0818	46.0308	52.4044	1.21993	0.73515
CQUJHB000243	0	0	0	0	0	0	#N/A	#N/A
CQUJHB000244	25.2497	25.419	33.5697	26.6685	35.9571	45.0442	-1.39588	0.392674
CQUJHB000245	44.4911	73.1416	45.7171	69.1552	40.8515	91.7213	-1.32768	0.615282
CQUJHB000246	11.8076	12.4477	15.1397	15.7812	13.3787	16.6554	-1.28124	0.64918
CQUJHB000248	0	0	0	0	0	0	#N/A	#N/A
CQUJHB000249	2.1859	2.54697	3.92387	5.05996	1.81723	3.36093	-1.30626	0.870776
CQUJHB000250	0	0	0	0	0	0	#N/A	#N/A
CQUJHB000251	0.85614	0	2.29656	0.363331	1.01568	0	1.94586	0.850611
CQUJHB000252	0	0	0	0	0	0	#N/A	#N/A
CQUJHB000253	0	0	0	0	0	0	#N/A	#N/A
CQUJHB000254	17.7404	18.8787	23.3872	19.3044	26.9823	23.8016	-1.29822	0.817249
CQUJHB000255	0.0513186	0.0626428	0	0.381128	0.101469	0	-3.90547	#N/A
CQUJHB000257	21.3484	33.347	28.8488	33.2068	37.7395	27.9215	-1.30482	0.738531
CQUJHB000258	3.25059	8.64579	6.22098	1.77882	5.88596	2.64036	1.59522	0.575116
CQUJHB000259	26.3568	30.9279	39.2785	24.3755	24.6771	24.7401	1.1875	0.786983
CQUJHB000260	46.1227	37.4305	50.9845	34.1464	33.3216	35.0927	1.19346	0.840418
CQUJHB000261	5.62266	3.11972	2.0948	2.71154	0.505334	2.97176	1.64017	0.83374
CQUJHB000262	51.7377	42.5582	71.7142	36.8987	37.4468	46.3183	1.25256	0.692252
CQUJHB000263	0	0.0186338	0	0	0.0905498	0.0806823	-7.76792	#N/A
CQUJHB000264	2.20868	1.01702	2.47156	0.542049	1.68623	1.19644	1.50433	0.600164
CQUJHB000265	0	2.24827	1.15571	0.308545	0.0958362	0	7.0161	0.421289
CQUJHB000266	32.6199	32.3598	16.9314	23.3044	31.8993	30.1045	-1.13102	0.881395
CQUJHB000267	0.555987	0	0.22095	0.471902	0.403084	0.195905	-1.4948	0.916304
CQUJHB000268	2.64983	1.24842	7.75928	1.13441	4.18229	3.14503	1.23299	0.911902
CQUJHB000269	0	0	0	0	0.133254	0	-3.7541	#N/A
CQUJHB000270	22.4589	17.2593	22.9034	15.6969	13.4922	31.1486	-1.03936	0.968819
CQUJHB000271	0	0	0	0.773301	0.120096	0	-40.188	#N/A
CQUJHB000272	0	0	0	1.12169	0	0	-9.32068	#N/A
CQUJHB000273	2.14405	0	1.59759	3.2783	5.42381	1.99976	-3.20632	0.383218
CQUJHB000275	8.13706	5.7152	4.52331	3.97396	6.0972	3.65219	1.2195	0.834498
CQUJHB000276	65.9443	59.6599	42.4573	75.8922	55.2389	65.5537	-1.27587	0.620448
CQUJHB000277	0	0	0	0	0	0	#N/A	#N/A
CQUJHB000278	0.243833	0.595276	1.09012	0	0	0	16.9186	#N/A
CQUJHB000279	499.894	410.934	431.335	445.982	545.328	481.849	-1.20416	0.754033
CQUJHB000280	119.247	106.744	87.7772	103.896	89.6678	100.841	-1.02102	0.980623
CQUJHB000281	18.9969	37.1022	38.0902	13.5588	19.8735	16.649	1.71287	0.205533
CQUJHB000282	0	0	0	0	0	0	#N/A	#N/A
CQUJHB000283	4.77856	4.11179	3.09367	5.61007	3.63994	5.29967	-1.30809	0.7819
CQUJHB000284	0.516078	0.489967	1.02545	4.01527	1.53062	1.51536	-3.89952	0.278574
CQUJHB000285	265.391	282.316	256.276	226.157	150.098	242.66	1.19491	0.791761
CQUJHB000286	17.6179	22.8496	13.2917	16.4721	15.6756	13.1527	1.08838	0.947019
CQUJHB000287	0	0	0	0	0	0	#N/A	#N/A
CQUJHB000288	0	0	0	0	0	0	#N/A	#N/A
CQUJHB000289	28.6575	36.7303	31.0812	32.9381	32.1089	33.1539	-1.11603	0.9042
CQUJHB000290	2.75055	1.00725	0	0	0.271925	0	9.31589	#N/A
CQUJHB000291	0	0.22722	0	0	0.184027	0	1.02758	#N/A
CQUJHB000292	12.5192	12.1064	16.4762	12.3049	17.949	23.4311	-1.42545	0.540894
CQUJHB000293	0.168066	0.328244	0.400739	0.0713245	1.32923	0.071063	-1.85958	0.845092
CQUJHB000294	0	0	0	0.554349	0.103311	0	-17.6017	#N/A
CQUJHB000295	0	0	0	0	0	0.162188	-6.43531	#N/A
CQUJHB000296	0	2.83181	0	6.32908	9.17399	1.51808	-6.44805	0.200535
CQUJHB000297	0	0	0	1.05474	0	0	-46.3043	#N/A
CQUJHB000298	1.39568	5.50411	4.47982	0.683425	1.69821	4.25574	1.61182	0.764261
CQUJHB000299	1788.05	1140.02	1020.8	2389.07	7970.54	102.279	-3.00265	0.208842
CQUJHB000301	0	0	0	0	0	0	#N/A	#N/A
CQUJHB000302	0.682226	0.532047	0.734277	0.160847	0.599523	0.0400644	2.13719	0.707137
CQUJHB000303	0	0	0	0	0	0	#N/A	#N/A
CQUJHB000304	2.77239	5.71076	1.29111	0.735346	0.856513	0.366325	4.47516	0.429432
CQUJHB000305	0.162263	0	0	0	0	0	8.55106	#N/A
CQUJHB000306	0	0	0	0	0	0	#N/A	#N/A
CQUJHB000307	49.6964	48.9301	49.3193	52.3781	37.2531	72.3908	-1.18564	0.794508
CQUJHB000308	411.152	466.277	474.863	382.642	368.774	506.78	-1.01242	0.989886
CQUJHB000309	3.35735	5.20156	4.81088	1.096	1.40426	2.04747	2.61524	0.545976
CQUJHB000310	6.30808	2.40215	4.94137	2.11646	3.30471	3.16305	1.44766	0.639573
CQUJHB000311	29.7687	12.9637	25.8984	25.096	22.4304	14.288	-1.00113	0.998926
CQUJHB000312	0	0	0	0	0	0	#N/A	#N/A
CQUJHB000313	0	0.821836	0.358337	0.663288	0.237717	0	1.16798	0.974205
CQUJHB000314	541.308	504.174	424.585	591.178	506.523	499.723	-1.19005	0.779835
CQUJHB000316	135.663	138.324	189.091	123.212	113.607	308.964	-1.26502	0.734786
CQUJHB000317	32.0968	38.65	43.7926	30.9471	28.0868	39.4304	1.06189	0.949741
CQUJHB000318	0.726914	0	0	0	0	0.832429	-1.15552	#N/A
CQUJHB000319	6.51977	11.6316	2.61588	7.27193	4.79287	8.74733	-1.07001	0.972308
CQUJHB000320	82.8941	420.836	93.6175	46.5166	237.065	283.46	-1.00431	0.997916
CQUJHB000321	19.2321	12.0059	14.7884	5.86976	5.03547	12.3463	1.83887	0.322439
CQUJHB000322	2.38093	0.94259	4.21948	1.7068	3.43534	1.29241	1.03481	0.991084
CQUJHB000323	3.86097	3.29907	1.95631	5.57101	4.00789	5.22407	-1.74287	0.434702
CQUJHB000324	3.84536	2.16641	0.440813	0.313828	1.9008	1.56339	1.59074	0.890269
CQUJHB000325	0.316802	1.35348	0	0	0.260997	0	5.41893	0.55012
CQUJHB000327	0	0	0.878745	0	0	0	6.39747	#N/A
CQUJHB000328	0.804632	0.65479	0.133234	0.0632355	0.8544	0	1.54006	0.904368
CQUJHB000329	15.8679	16.3472	10.6496	10.3279	12.1271	18.4983	-1.02834	0.980392
CQUJHB000331	0.621052	3.86629	1.9436	1.31782	5.34167	1.05039	-1.33054	0.9042
CQUJHB000332	39.601	22.9526	18.0443	21.3097	31.4752	27.8571	-1.09158	0.924151
CQUJHB000333	6.44973	6.01208	8.21368	4.10573	3.82581	1.73544	1.91509	0.635186
CQUJHB000334	0	0	0	0	0.476111	0	-11.7618	#N/A
CQUJHB000335	0	0	0	0	0	0	#N/A	#N/A
CQUJHB000336	0	0	0	0	0	0	#N/A	#N/A
CQUJHB000337	80.9979	101.831	87.2051	82.5447	73.4305	72.9228	1.07742	0.917051
CQUJHB000338	33.3444	37.5714	31.4969	62.699	71.0016	26.1372	-1.73524	0.207459
CQUJHB000339	0	0	0	0	0	0	#N/A	#N/A
CQUJHB000340	1.47952	0	0	0.313942	0	0	3.91589	#N/A
CQUJHB000341	0	0	0	0.709019	3.30339	0.353209	-35.9472	#N/A
CQUJHB000342	0	0.0291802	0	0	0	0	3.59621	#N/A
CQUJHB000343	0	0	0	0	0	0	#N/A	#N/A
CQUJHB000344	0	0.483009	0	0.209907	1.36917	5.22843	-12.662	0.249742
CQUJHB000345	7.2745	10.3161	4.30446	5.90195	4.01891	21.9381	-1.52075	0.754477
CQUJHB000346	160.383	342.154	205.666	149.689	57.7537	165.569	1.7666	0.189851
CQUJHB000347	3.30231	8.39107	2.00869	6.7927	3.33136	5.91291	-1.25481	0.897827
CQUJHB000348	0	0	0	0.133064	0	0	-3.75417	#N/A
CQUJHB000349	0	0	0	0	0	0	#N/A	#N/A
CQUJHB000350	0	0	0	0.440418	0	0.292535	-14.4801	#N/A
CQUJHB000351	301.958	351.149	370.569	239.124	259.481	230.271	1.27823	0.612013
CQUJHB000352	0	0	0	0	0	0	#N/A	#N/A
CQUJHB000353	0	0	0	0	0	0	#N/A	#N/A
CQUJHB000354	4.13423	1.57002	2.60134	0.97472	2.90644	2.23364	1.2435	0.939698
CQUJHB000355	0	0	0.298773	0	1.38742	0	-5.23893	#N/A
CQUJHB000356	0	0	0	0	0	0	#N/A	#N/A
CQUJHB000357	2.73145	0.560143	2.70286	1.36783	1.90106	2.65634	-1.08398	0.962861
CQUJHB000358	0.982768	0.239926	15.0851	5.83898	2.91476	6.64865	-1.0573	0.986555
CQUJHB000359	3.28947	6.72335	8.55026	1.70441	4.38647	6.95437	1.31288	0.868266
CQUJHB000360	7.05869	10.0088	5.41901	0.453877	5.00469	5.95413	1.8393	0.627016
CQUJHB000362	19.1967	12.916	17.3308	8.41091	16.0312	14.6132	1.15583	0.852527
CQUJHB000363	0	0	0.572932	0.203944	0	0	1.79596	#N/A
CQUJHB000364	0	0	0	0.186827	0.478744	0.0465354	-44.1975	#N/A
CQUJHB000365	0.246722	0	0.367679	0	0.243915	0.260802	1.0536	#N/A
CQUJHB000366	2194.19	3604.58	3473.78	3864.18	2504.13	3037.31	-1.11066	0.900583
CQUJHB000367	0	0.207004	0	0	0	0	3.59621	#N/A
CQUJHB000368	1.70494	3.868	1.43722	2.92342	4.27343	3.89573	-1.71022	0.385436
CQUJHB000369	4.65019	8.30881	3.71607	4.93365	5.19692	2.8496	1.17173	0.931461
CQUJHB000370	0.260579	0	0	0	0	0	8.55106	#N/A
CQUJHB000371	0	0	0	0	0.0722004	0.617592	-24.4593	#N/A
CQUJHB000372	0	4.96214	0	0	0	0	193.441	0.0932396
CQUJHB000373	1208.01	1403.19	1339.92	1919.99	1358.63	1421.98	-1.30584	0.63249
CQUJHB000374	25.644	25.8235	18.0241	18.7408	12.6145	19.0235	1.27187	0.669344
CQUJHB000375	7.85435	8.61758	8.92677	7.23069	7.19092	8.14104	1.02386	0.983121
CQUJHB000376	55.9491	41.843	59.5688	33.3325	37.3072	36.6132	1.33492	0.505921
CQUJHB000377	0	0	0	0	0	0	#N/A	#N/A
CQUJHB000379	0.0246902	0	0	0.104781	0.146456	0.0782976	-9.31518	#N/A
CQUJHB000380	69.0482	57.6922	74.2858	64.0511	65.8898	58.7421	-1.03284	0.972593
CQUJHB000381	0	3.20755	0	0	0	0	23.1635	#N/A
CQUJHB000382	26.6319	24.1924	56.302	22.3414	41.024	33.8257	-1.00462	0.996795
CQUJHB000383	53.3706	84.0793	68.0927	38.8785	39.4597	48.0583	1.49425	0.245249
CQUJHB000384	1.32069	0.107475	0.787269	0.467067	0	0.465354	2.17023	0.818462
CQUJHB000385	4.25215	2.25322	2.23507	1.87099	3.3402	2.03834	1.09665	0.943478
CQUJHB000386	12.9805	12.3117	15.7276	7.08669	7.46198	14.6627	1.29918	0.652134
CQUJHB000387	37.1046	51.2492	39.3647	40.4348	34.1552	50.9313	-1.06568	0.943994
CQUJHB000388	55.4577	42.3095	47.2105	38.1578	36.1458	48.4975	1.08432	0.911986
CQUJHB000389	0	0	0	0	0	0	#N/A	#N/A
CQUJHB000390	0	0	0	0	0	0	#N/A	#N/A
CQUJHB000391	11.6326	7.13185	10.9033	5.08185	10.1993	11.6287	1.01097	0.994112
CQUJHB000392	5.09037	2.57925	4.15081	2.03799	0.854567	8.73121	-1.0366	0.990774
CQUJHB000393	40.9543	29.7775	46.9684	45.5288	40.6643	26.7277	-1.06595	0.952635
CQUJHB000394	0	0	0	0.0427501	0	0.532417	-70.8878	#N/A
CQUJHB000395	4.64564	7.24063	5.47597	4.45543	3.91813	7.04706	1.04257	0.970014
CQUJHB000396	0.264053	0	0	0	0.130524	0	1.78852	#N/A
CQUJHB000397	9.58483	11.5362	15.1828	12.018	4.90355	4.81792	1.50413	0.597567
CQUJHB000398	0.443695	0	0	2.82445	0.438647	12.1006	-31.5679	0.00386714
CQUJHB000399	3.53642	5.41996	3.8648	2.54302	4.11773	4.19513	1.08368	0.956629
CQUJHB000400	2.62077	2.61743	1.06517	2.52775	2.59095	0.755545	1.00447	0.998829
CQUJHB000401	303.269	223.4	291.624	239.884	286.631	323.113	-1.13554	0.844752
CQUJHB000402	1.406	0.143021	7.85735	1.86463	2.78	3.46787	1.03169	0.992853
CQUJHB000403	0	0.127362	0	0	0	0	3.59621	#N/A
CQUJHB000404	37.2108	25.257	19.8937	26.5554	29.5289	24.8706	-1.07015	0.954637
CQUJHB000405	42.4479	52.29	49.62	45.4486	35.0349	44.8703	1.0516	0.961193
CQUJHB000406	0	0	0	0	0.179822	0	-3.7541	#N/A
CQUJHB000407	2.08196	0.790648	2.13738	1.12898	1.14348	1.36937	1.25169	0.928697
CQUJHB000408	0	0	0	0.0431419	0.241203	0	-19.8811	#N/A
CQUJHB000409	34.8873	22.7847	39.4072	25.9333	18.2337	22.5497	1.32241	0.76227
CQUJHB000410	0	0	0	0	0	0	#N/A	#N/A
CQUJHB000411	0	0	0	0	0	0	#N/A	#N/A
CQUJHB000412	2.2578	2.41152	2.31324	0.149715	0.139507	0	18.3608	0.106854
CQUJHB000413	0	0	0	0	0	0	#N/A	#N/A
CQUJHB000414	0	0	0	0.782432	0	0	-23.5736	#N/A
CQUJHB000415	0.850401	0.484425	1.01385	2.04508	2.69032	9.46873	-6.41444	0.0161625
CQUJHB000416	0	0	0	0	0	0	#N/A	#N/A
CQUJHB000417	0	0	0	0	0	0	#N/A	#N/A
CQUJHB000418	0	0	0	0	0.152551	0	-3.7541	#N/A
CQUJHB000420	25.7546	30.7788	29.8773	13.2532	20.8876	27.7133	1.28775	0.712426
CQUJHB000421	9.63266	6.88287	4.55163	3.98823	2.78724	1.4901	2.34714	0.641376
CQUJHB000422	0.407121	0.993917	0	0	0.241493	0	4.72995	#N/A
CQUJHB000423	4.42416	5.08274	7.36879	0	0	0	139.526	0.0917747
CQUJHB000424	10.9377	11.2569	13.7431	24.2328	19.7183	17.7962	-1.90002	0.179918
CQUJHB000426	0	0	0	0.189665	0.2651	0	-14.4802	#N/A
CQUJHB000427	0	0	2.57112	1.25844	0.31981	1.59577	-1.38653	0.94519
CQUJHB000428	4.47719	5.94692	3.84155	4.59308	3.9507	5.71052	-1.08097	0.930546
CQUJHB000429	0	0	0	0	0	0	#N/A	#N/A
CQUJHB000431	0	0	0	0	0	0	#N/A	#N/A
CQUJHB000432	0	0	0	0	0	0	#N/A	#N/A
CQUJHB000433	0.293657	1.07537	2.18812	0	0.193544	0	14.4795	0.127249
CQUJHB000434	0	0	0	0	0	0	#N/A	#N/A
CQUJHB000435	0	0	0	0	0	0	#N/A	#N/A
CQUJHB000436	1.68363	1.22198	3.25496	4.34495	3.05902	1.8759	-1.69689	0.688782
CQUJHB000437	47.1301	40.5571	26.745	45.8861	36.4438	39.3942	-1.15895	0.83409
CQUJHB000438	95.7448	67.4153	104.055	105.917	86.6905	170.203	-1.47375	0.363093
CQUJHB000439	0	0	0	0	0	0	#N/A	#N/A
CQUJHB000440	0.117293	0	0	0	0	0	10.6514	#N/A
CQUJHB000441	0	0	0	0	0	0	#N/A	#N/A
CQUJHB000442	0	0	0	0	0	0	#N/A	#N/A
CQUJHB000443	14.3815	7.05075	1.58105	23.3874	11.0712	28.1614	-2.90608	0.106582
CQUJHB000444	1.47033	0	6.23641	0.419989	2.73948	5.73873	-1.2613	0.940517
CQUJHB000445	0	0	0	0	0	0	#N/A	#N/A
CQUJHB000446	0	0	0	0	0	0	#N/A	#N/A
CQUJHB000447	4.49068	2.22227	4.16005	3.09043	2.99971	3.97717	-1.00166	0.999264
CQUJHB000448	12.0354	14.6912	20.0542	8.34512	13.2101	11.4199	1.28223	0.770805
CQUJHB000449	0.710586	0.0963763	2.35323	0	0.7025	1.41881	1.35305	0.94518
CQUJHB000450	27.3119	15.046	28.762	20.7174	20.2348	27.9448	-1.06058	0.946771
CQUJHB000451	0.851114	0	0	0	0	0	12.7895	#N/A
CQUJHB000452	0	1.48019	0.36142	0	0	0	17.6698	#N/A
CQUJHB000453	7.24744	11.8973	12.4765	15.511	5.92963	7.26476	-1.00299	0.998757
CQUJHB000454	1046.25	1294.02	1252.6	1445.18	1073	1219.12	-1.13924	0.851367
CQUJHB000455	88.5904	65.2809	60.6402	40.9513	47.1244	47.6833	1.45302	0.46407
CQUJHB000456	3.13885	2.61237	1.54151	0.529802	1.79841	4.03435	1.08352	0.970015
CQUJHB000457	30.0824	18.4135	26.8983	36.2641	19.3095	25.1627	-1.17761	0.852908
CQUJHB000458	181.799	187.71	219.471	265.508	189.93	214.133	-1.24874	0.665611
CQUJHB000459	0	0	0	0	0	0	#N/A	#N/A
CQUJHB000460	0.182136	0.889308	0.814288	0.0644129	0.420148	0.641767	1.50856	0.910239
CQUJHB000462	0.244862	1.5692	0.729815	0.801014	1.049	0.905924	-1.17896	0.947441
CQUJHB000463	1.37657	2.15426	2.36704	1.16089	1.91922	4.06688	-1.30564	0.875401
CQUJHB000465	0	0	0	0.130643	0	0	-3.75417	#N/A
CQUJHB000466	0	0	0	0	0	0	#N/A	#N/A
CQUJHB000467	0	0	0	0	0	0	#N/A	#N/A
CQUJHB000468	0.353889	0.604771	0.105477	0.300369	0.699724	0.0748168	-1.10044	0.984383
CQUJHB000469	2.17197	9.03588	6.73782	7.19527	8.15081	15.0875	-1.82143	0.371885
CQUJHB000470	2.70268	4.77186	5.17846	11.1625	9.97202	10.7644	-2.79747	0.00817356
CQUJHB000471	13.2597	12.2583	21.5039	12.4129	7.90386	7.11126	1.54148	0.570419
CQUJHB000472	3.4728	5.88007	0.667788	3.80335	4.54079	6.03935	-1.52262	0.82985
CQUJHB000473	246.815	292.486	262.899	290.381	256.041	464.536	-1.36101	0.537828
CQUJHB000474	0	0	0	0	0	0	#N/A	#N/A
CQUJHB000475	0	0.0722928	0	0	0	1.94072	-20.3878	0.259378
CQUJHB000476	0.756017	0.922843	0.56333	0	0	5.19454	-2.27753	#N/A
CQUJHB000477	12.1265	11.338	23.4547	14.6451	11.0958	11.864	1.12124	0.935695
CQUJHB000478	12.2055	11.5719	13.7745	14.081	12.6524	36.0756	-1.79245	0.328764
CQUJHB000479	6.06848	9.8553	16.1998	13.3247	23.1369	16.288	-1.81657	0.127249
CQUJHB000480	5.5877	0.852588	0	0	0.172629	0.369161	9.99259	0.303405
CQUJHB000481	45.5082	38.5928	33.3741	55.9058	57.5404	66.841	-1.65952	0.150506
CQUJHB000482	7.66559	9.64502	8.78745	8.50823	6.93712	15.8944	-1.2929	0.763229
CQUJHB000483	0	0	0	0	0	0	#N/A	#N/A
CQUJHB000484	0	0	0	0	0	0	#N/A	#N/A
CQUJHB000485	2.44634	0.135735	0.497137	0	1.20925	6.22978	-2.48592	0.737133
CQUJHB000486	0	0	0	1.46243	0.24048	0	-57.055	#N/A
CQUJHB000487	3.46525	7.86614	3.17094	2.25749	3.42582	3.98432	1.39167	0.813889
CQUJHB000488	2.74219	4.85358	4.45436	1.7747	1.30127	1.85515	2.23092	0.179078
CQUJHB000491	775.903	728.84	853.871	679.704	964.101	863.549	-1.16585	0.819456
CQUJHB000492	0	0	0	0	0	0	#N/A	#N/A
CQUJHB000493	0.040256	0.147417	0	0.441335	0.0795958	0.0425532	-3.19401	0.664528
CQUJHB000494	19.7195	24.1934	19.8905	16.2901	16.9156	15.3287	1.20089	0.770805
CQUJHB000495	0	0.0969988	0	0	0	0	3.59621	#N/A
CQUJHB000496	2.87217	0.350596	2.71084	3.14883	1.3251	6.57816	-2.0085	0.591368
CQUJHB000497	0	0	0	0	0	0	#N/A	#N/A
CQUJHB000498	60.5368	45.297	50.5401	51.9725	32.637	45.8071	1.09734	0.897827
CQUJHB000499	0.325619	0.516712	0	0	0.386296	0	1.92848	0.876885
CQUJHB000500	0	0	0	0	0	0	#N/A	#N/A
CQUJHB000501	0	0.534592	0	1.39394	0.649453	0	-3.77383	#N/A
CQUJHB000502	13.8272	17.0346	18.3165	9.37253	13.5433	12.5862	1.25129	0.827806
CQUJHB000503	4.31625	1.16221	1.13511	0.134687	2.07082	1.00645	1.86816	0.779413
CQUJHB000504	4.7113	3.59873	4.69506	3.49588	4.68627	2.96365	1.05595	0.963651
CQUJHB000505	0	0	0	0	0.0304547	0	-3.7541	#N/A
CQUJHB000506	0	0	0	0	0	0	#N/A	#N/A
CQUJHB000507	3.28646	2.3359	0.371974	1.72133	2.50877	3.38605	-1.35429	0.871008
CQUJHB000508	67.1768	38.5573	50.1359	53.3677	36.7888	57.5172	-1.03278	0.973744
CQUJHB000509	12.101	14.2859	27.0081	12.7784	18.1978	21.8598	-1.08672	0.942991
CQUJHB000510	31.6739	37.3805	37.5828	15.0504	22.2979	25.0317	1.56867	0.168767
CQUJHB000511	0	0	0	0	0	0	#N/A	#N/A
CQUJHB000512	0	0	0	0	0	0	#N/A	#N/A
CQUJHB000513	0	0	0	0.271154	0.252667	0	-11.7987	#N/A
CQUJHB000514	0	0	0	0	0	0	#N/A	#N/A
CQUJHB000515	19.1022	14.0269	28.4227	14.2816	10.7998	15.2389	1.38821	0.438216
CQUJHB000517	0	0	0	0	0.0868185	0	-6.43549	#N/A
CQUJHB000518	0	0.289636	0.353604	0	0.469155	0	1.1525	#N/A
CQUJHB000519	0	0	0	0	0	0	#N/A	#N/A
CQUJHB000520	32.7392	42.1945	51.5134	23.269	16.4976	39.3114	1.47963	0.394309
CQUJHB000521	7.65858	10.0964	19.0601	9.75051	2.72572	9.71476	1.51759	0.651451
CQUJHB000522	0	0	0	0	0	0	#N/A	#N/A
CQUJHB000523	56.9798	11.1092	22.9977	4.61795	5.47667	0	7.87788	0.00674297
CQUJHB000524	1.24657	0.121731	0.222924	0.370315	0.985905	1.52853	-1.90133	0.810547
CQUJHB000525	39.3187	33.6473	37.0481	23.6167	25.8114	41.4525	1.11713	0.902201
CQUJHB000527	160.661	42.0481	39.5196	109.35	339.649	2.79356	-2.11792	0.559483
CQUJHB000529	47.1583	32.9463	29.8318	24.1813	35.1331	27.9759	1.15034	0.84475
CQUJHB000530	1.19336	0	0.355683	0	0.471913	0.252292	1.93589	#N/A
CQUJHB000531	0	0	0	0.46018	0	0	-3.75417	#N/A
CQUJHB000533	0.663368	0	0	0	0	1.40245	-1.66834	#N/A
CQUJHB000535	0	0.988169	0	0	0	0	17.5674	#N/A
CQUJHB000537	44.2749	44.9981	70.7143	41.4594	38.3473	46.0893	1.15473	0.840965
CQUJHB000538	0	0	0	0	0	0	#N/A	#N/A
CQUJHB000539	24.4481	14.7445	21.1074	17.0335	16.5818	19.4517	1.03739	0.962861
CQUJHB000541	9.08143	11.8412	14.3539	2.18978	7.54977	14.7631	1.3445	0.778504
CQUJHB000542	0	0	0	7.6506	0.475266	0	-181.776	0.113307
CQUJHB000544	0	1.25509	0	0.92305	0	0	1.23995	#N/A
CQUJHB000545	1.21433	1.17204	0.547107	0.71908	1.4797	0.776147	-1.10157	0.969275
CQUJHB000546	5.60272	3.9982	7.45031	0.914499	3.66424	7.65362	1.2963	0.894225
CQUJHB000547	1.20612	1.76673	1.79743	1.27965	0.47696	0.254991	2.07442	#N/A
CQUJHB000548	0	0	0	1.40245	0	0	-46.3043	#N/A
CQUJHB000549	46.3753	50.2329	42.6932	58.9419	61.9646	63.4104	-1.44026	0.408713
CQUJHB000550	0.237555	0.612169	0.196676	0.14002	0.443609	0.753334	-1.35445	0.92725
CQUJHB000551	62.2857	38.4327	73.4413	53.5299	43.1135	50.853	1.0718	0.940517
CQUJHB000552	129.459	127.766	110.83	189.699	145.508	124.82	-1.37434	0.454543
CQUJHB000553	159.239	160.378	149.002	137.164	127.682	154.716	1.02626	0.975865
CQUJHB000554	0	0	1.28563	0.427129	0.113716	0	1.97918	#N/A
CQUJHB000555	0	0.22536	0	0	0	0	3.59621	#N/A
CQUJHB000556	6.91511	6.37985	8.02854	5.88637	5.88251	11.3896	-1.17894	0.90551
CQUJHB000557	0	0	0	0	0.270277	0	-3.7541	#N/A
CQUJHB000558	13.0782	15.7024	18.8508	10.7819	14.1163	15.8642	1.0653	0.947711
CQUJHB000559	12.6176	9.99043	12.1122	10.9145	8.93414	16.1614	-1.12454	0.901378
CQUJHB000560	0	0	0	0	0	0	#N/A	#N/A
CQUJHB000561	3.72742	1.95379	1.53574	1.02355	1.8425	1.80782	1.42391	0.758446
CQUJHB000562	72.4254	69.7506	64.21	88.574	60.6674	60.4024	-1.11542	0.886151
CQUJHB000563	0.438662	0	0.980577	0	1.08418	1.15924	-1.78373	#N/A
CQUJHB000564	0	0	0	0	0	0	#N/A	#N/A
CQUJHB000565	0.262093	0	0.390585	0	0.0863701	0	4.8335	#N/A
CQUJHB000566	4.5109	3.1981	4.10814	5.36598	5.40555	2.98622	-1.29126	0.76227
CQUJHB000567	54.0316	68.8834	56.229	31.0767	37.9153	38.0475	1.53394	0.209413
CQUJHB000568	15.8235	16.2867	17.008	19.5081	14.4988	17.2511	-1.14266	0.820917
CQUJHB000569	0.362322	0	0.539952	0.576612	0.358199	0	-1.16494	#N/A
CQUJHB000570	4.16293	1.56355	4.29496	0.67949	0.316581	1.2863	4.02012	0.220434
CQUJHB000571	0	0	0	0	0	0	#N/A	#N/A
CQUJHB000572	0	0	0	0	0	0.16228	-16.6148	#N/A
CQUJHB000573	0	0	0	0	0	0	#N/A	#N/A
CQUJHB000574	9.76856	11.7651	4.85255	8.15303	3.60543	8.81154	1.19577	0.890541
CQUJHB000575	0.213787	0	0	0	0	0	10.6514	#N/A
CQUJHB000576	4.99114	4.32092	9.97019	3.4927	3.0446	2.61927	1.88864	0.298751
CQUJHB000577	0	0	0	0	0.291476	0	-14.4244	#N/A
CQUJHB000578	2.62974	2.44573	6.34502	6.64295	3.50769	4.01528	-1.38527	0.767963
CQUJHB000580	13.704	3.78371	0.364687	36.0023	19.435	17.4178	-4.47041	0.0224934
CQUJHB000581	0	0	0	0	0	0	#N/A	#N/A
CQUJHB000582	46.2317	27.8429	36.5017	44.5022	37.3817	45.1481	-1.25242	0.740523
CQUJHB000583	0.153432	1.12373	0	1.62785	0.910118	2.43282	-3.96958	0.570427
CQUJHB000584	3.47829	1.32682	5.18354	0.115322	3.54617	1.26389	1.8017	0.748772
CQUJHB000585	0.181647	0	0	0	0	0	3.5959	#N/A
CQUJHB000586	0	0.0397567	0	0	0.0321991	1.20499	-23.715	0.198105
CQUJHB000587	13.4204	9.18478	11.297	18.2896	19.0966	17.0947	-1.75578	0.157857
CQUJHB000588	43.5807	4.18343	25.3298	19.458	20.1917	8.22463	1.35628	0.778317
CQUJHB000589	5.0461	2.5363	3.17689	1.60324	2.13419	0.541963	2.24381	0.304747
CQUJHB000590	0	0	0	0	0	0	#N/A	#N/A
CQUJHB000591	1.04098	0	3.10265	0.66266	0.946802	1.36447	1.25005	0.947711
CQUJHB000592	622.545	580.739	548.38	936.766	648.66	691.018	-1.42611	0.40475
CQUJHB000593	0	0	0	0	0	0	#N/A	#N/A
CQUJHB000594	2.49579	5.86737	4.95915	3.72671	4.02093	4.88558	-1.04615	0.985167
CQUJHB000595	0	0	0	0	0	0.110123	-3.75405	#N/A
CQUJHB000596	0.457186	1.11614	0	0	0	0	8.92379	#N/A
CQUJHB000597	0.624779	0	0	0	0.741204	0	-1.27527	#N/A
CQUJHB000598	0	0	0	0.504662	0.235127	0.502811	-14.4798	#N/A
CQUJHB000599	0	0	0	0	0.11777	0.251848	-9.11662	#N/A
CQUJHB000600	0	0	0	0	0	0	#N/A	#N/A
CQUJHB000601	2.63624	3.30378	0.759544	1.36118	1.23362	2.08072	1.34139	0.804006
CQUJHB000602	32.5344	23.1459	23.7961	33.8823	21.5086	17.934	-1.01437	0.992302
CQUJHB000603	15.3541	29.8896	24.8258	18.2066	15.4771	20.3675	1.19046	0.804006
CQUJHB000604	2.88794	2.91931	3.69855	2.87248	5.17483	7.91806	-1.82218	0.451497
CQUJHB000605	6.77992	3.64144	4.64775	4.45978	2.68111	4.15676	1.24522	0.927826
CQUJHB000606	0.317669	0	0	1.12345	0.314055	2.79831	-11.2346	0.22693
CQUJHB000607	0	0	0	0	0	0	#N/A	#N/A
CQUJHB000611	0	0	0	0	0	0	#N/A	#N/A
CQUJHB000612	0	0	0	0	0	0	#N/A	#N/A
CQUJHB000613	0	0	0	0	0.219684	0	-3.7541	#N/A
CQUJHB000614	35.8715	31.9388	24.7373	33.4315	23.5032	31.0784	-1.03062	0.978794
CQUJHB000616	0	0	0	0	0	0	#N/A	#N/A
CQUJHB000617	0	0	0	0	0	0	#N/A	#N/A
CQUJHB000618	14.6443	19.1679	18.9314	18.1576	21.8037	11.7499	-1.08767	0.955159
CQUJHB000620	0	0	0	0	0	0	#N/A	#N/A
CQUJHB000621	22.5545	42.0447	19.3915	28.0439	22.197	29.9908	-1.03213	0.976725
CQUJHB000622	268.49	355.281	240.182	254.751	230.965	230.553	1.10504	0.894518
CQUJHB000623	16.8189	10.423	4.88435	13.6347	22.0847	1.91462	-1.31285	0.852908
CQUJHB000626	56.7231	32.1532	25.3388	36.6704	33.0679	27.1073	1.07581	0.948278
CQUJHB000627	84.392	76.584	67.6452	48.7813	46.6805	68.526	1.28605	0.578266
CQUJHB000628	0	1.40766	0	1.22349	5.01631	0	-4.80333	0.469881
CQUJHB000629	0.175978	0	0	0.186705	0	0.186021	-1.66839	#N/A
CQUJHB000630	2.68046	7.69349	3.67069	2.767	4.58372	4.67133	1.0783	0.970014
CQUJHB000631	6.97113	3.40376	1.2986	0.462255	2.49828	1.84224	2.23613	0.633337
CQUJHB000632	0	0	0	0	0	0	#N/A	#N/A
CQUJHB000633	3.00582	0	3.40827	0	0.839804	0.138146	5.6116	0.371574
CQUJHB000634	0	0	0	0.616207	0	0	-9.32068	#N/A
CQUJHB000635	0	1.98471	0	0.132695	0	0	10.3954	#N/A
CQUJHB000636	0	0.0380094	0	0	0.184704	0	-4.355	#N/A
CQUJHB000638	0	0	0	0	0	0	#N/A	#N/A
CQUJHB000639	57.9006	83.0767	71.1487	58.1969	26.8914	56.6711	1.37904	0.547481
CQUJHB000640	0	0	0	0	0	0	#N/A	#N/A
CQUJHB000641	0	0	0	0	0	0	#N/A	#N/A
CQUJHB000643	2.88965	0.0349237	0.852736	0.0607088	0.452557	1.08875	2.19983	0.718714
CQUJHB000644	0.955856	0.80777	0.931384	1.75521	1.85361	0.971541	-1.87104	0.692252
CQUJHB000645	63.9838	19.4464	63.9983	141.464	83.1998	196.774	-3.11975	0.000696925
CQUJHB000646	8.39896	6.91167	15.6106	6.80836	8.76988	4.58877	1.36614	0.797867
CQUJHB000647	64.1426	36.6256	34.9048	40.4417	44.0408	56.7992	-1.12925	0.90039
CQUJHB000648	42.2485	42.665	44.5801	19.5736	21.4678	23.1377	1.84236	0.0258668
CQUJHB000649	15.5988	12.9881	27.7107	12.604	16.034	23.2592	-1.01113	0.994112
CQUJHB000650	0	0	0	0	0	0	#N/A	#N/A
CQUJHB000651	0	0	0	0	0	0	#N/A	#N/A
CQUJHB000652	0.996384	2.1008	0	0.48051	0.134325	0.143624	3.71973	0.564479
CQUJHB000653	25.152	26.442	26.8119	29.941	20.4637	34.6016	-1.17886	0.809159
CQUJHB000654	1354.2	1422.83	1608.82	2090.38	1507.37	1630.26	-1.30983	0.601107
CQUJHB000655	0	0	0.516666	0.24522	0.228501	0	-1.17813	#N/A
CQUJHB000656	0	0	0	0.131721	0	0.918668	-22.0322	#N/A
CQUJHB000657	6.52216	6.33891	8.01529	6.4934	8.52596	8.29937	-1.23231	0.758553
CQUJHB000658	0.888464	1.65531	3.48431	0.396894	1.01704	0.0494298	3.56639	0.4022
CQUJHB000659	0	0.0357088	1.13348	0	0	0	86.0279	#N/A
CQUJHB000660	0	0	0	0	0	0	#N/A	#N/A
CQUJHB000661	0.418969	0.767131	0	0.444509	0.414202	0	1.29565	#N/A
CQUJHB000662	0.191953	0.234311	0.28606	0	0.379538	0	1.48752	#N/A
CQUJHB000663	0	0	0	0	0	0	#N/A	#N/A
CQUJHB000664	159.631	142.9	171.805	240.036	264.241	325.04	-1.90876	0.0284981
CQUJHB000665	0	0	0	0	0	0	#N/A	#N/A
CQUJHB000666	9.58683	10.6847	18.4279	11.7927	8.24152	3.37797	1.4694	0.782461
CQUJHB000668	14.4091	19.3372	7.03215	9.74459	9.99656	12.0247	1.19119	0.871008
CQUJHB000670	131.846	129.135	133.723	96.9885	81.6047	103.756	1.2812	0.566866
CQUJHB000671	0.199966	0.122046	0	0.530389	0.54365	0	-3.41874	#N/A
CQUJHB000672	7.62527	5.80436	2.6813	1.68165	3.89631	4.07549	1.54724	0.661141
CQUJHB000673	0	0	0	0	0	0	#N/A	#N/A
CQUJHB000674	0	0.695532	0.566097	0	0.0938858	0	8.45512	#N/A
CQUJHB000675	7.16054	6.60528	8.44645	4.80072	4.49647	6.87882	1.25687	0.747425
CQUJHB000676	0	0	0	0	0	0	#N/A	#N/A
CQUJHB000677	13.2714	20.3968	9.42776	4.59619	9.1095	15.7006	1.37553	0.723033
CQUJHB000678	0.211354	0.110568	0.359968	1.7939	0.835797	1.46816	-6.66058	0.0781865
CQUJHB000679	20.2623	12.574	16.3632	20.8969	19.1364	12.0255	-1.17215	0.859814
CQUJHB000680	0	0	0	0	0	0	#N/A	#N/A
CQUJHB000681	0	0	0	0.736289	0	0	-6.44384	#N/A
CQUJHB000682	0	0.119789	0	1.76998	0.873158	0.207469	-20.0464	0.200572
CQUJHB000683	5.22203	1.67132	7.68727	3.3107	3.52569	2.32246	1.41986	0.728316
CQUJHB000684	6.90305	10.9292	8.86135	10.6595	17.2302	9.53665	-1.5472	0.487029
CQUJHB000685	35.418	49.2446	35.282	26.4747	27.4315	21.4725	1.45144	0.354981
CQUJHB000686	0	0	0	0	0	0	#N/A	#N/A
CQUJHB000687	5.98037	27.5315	16.2967	21.754	9.96648	16.7975	-1.05766	0.975865
CQUJHB000688	0	0	0	0.268367	0.25007	0.534765	-11.7982	#N/A
CQUJHB000689	20.1634	21.615	34.0936	16.4557	25.9397	34.8402	-1.11269	0.920183
CQUJHB000690	1.6388	0.692455	0.93932	1.53808	2.36792	0.399766	-1.46337	0.890541
CQUJHB000691	18.7715	13.4594	18.6763	9.35871	11.0603	17.8528	1.22519	0.798953
CQUJHB000692	0	0	0	0	0	0	#N/A	#N/A
CQUJHB000693	0	0	0	0	0	0.494982	-6.43531	#N/A
CQUJHB000694	0	0	0	0	0	0	#N/A	#N/A
CQUJHB000695	0	0.166353	0.0812375	0.549436	0.188623	0	-3.27176	0.701677
CQUJHB000696	0	0	0	0	0	0	#N/A	#N/A
CQUJHB000697	63.4077	71.7441	62.4605	66.987	46.4953	52.2769	1.08903	0.908562
CQUJHB000698	118.386	122.128	126.825	128.986	96.4818	145.227	-1.09914	0.897827
CQUJHB000699	59.0037	51.9812	44.6757	36.9196	39.2722	39.0238	1.23851	0.683715
CQUJHB000700	0	0	0	0.330212	0	0.0658003	-17.5333	#N/A
CQUJHB000701	3.99454	4.28136	7.84038	17.2622	3.56381	4.42847	-1.75366	0.655276
CQUJHB000702	0.0775158	0.0189242	0.0924147	0.0328964	0.0919606	0.458861	-3.21813	0.645745
CQUJHB000703	1.12491	1.37314	2.17933	4.05785	0.444846	3.44842	-1.85576	0.794289
CQUJHB000704	19.344	28.2495	31.5978	16.5214	16.6202	28.365	1.18834	0.794008
CQUJHB000705	0	0	0	0	0	0	#N/A	#N/A
CQUJHB000706	0	0	0	0	0.531957	0	-6.43549	#N/A
CQUJHB000707	0	0	0	0	0	0	#N/A	#N/A
CQUJHB000708	47.7956	29.972	30.7257	50.5102	53.3667	55.6745	-1.59588	0.304742
CQUJHB000709	0.410704	0	0.612055	0	0.406031	0	1.93152	#N/A
CQUJHB000710	4.92626	1.06117	5.18215	0.461166	2.64996	0.0765791	3.03461	0.480393
CQUJHB000711	0	0.138814	0	0.120652	0.224853	0	-2.36337	#N/A
CQUJHB000712	0	0	0	0	0	0	#N/A	#N/A
CQUJHB000713	0	0	0	0	0	0	#N/A	#N/A
CQUJHB000714	1.19088	0.991134	5.32414	3.27354	2.19411	2.23158	-1.15777	0.950125
CQUJHB000715	51.9901	59.7293	50.1332	51.509	44.2178	55.7652	-1.01836	0.989127
CQUJHB000717	25.2686	28.7881	20.5019	10.7235	9.71484	8.30995	2.38792	0.297031
CQUJHB000719	1.64488	0.793224	0.21184	1.72361	0.682588	0.880108	-1.3456	0.881748
CQUJHB000720	0	0	0	0	0	0	#N/A	#N/A
CQUJHB000721	48.7432	30.7939	43.4965	79.4649	56.4536	47.132	-1.64683	0.16963
CQUJHB000722	0	0	0	0	0	0	#N/A	#N/A
CQUJHB000723	0	0	0	0	0	0	#N/A	#N/A
CQUJHB000724	0	0	0	0	0.207422	0.88713	-14.3247	#N/A
CQUJHB000725	0.494617	1.69053	0.147421	14.3786	10.66	2.40508	-12.6737	0.00114154
CQUJHB000726	6.8051	3.78361	4.76622	5.17204	3.64938	3.41056	1.13985	0.883062
CQUJHB000728	7.5677	5.46665	8.86776	2.52969	5.22687	5.32574	1.52823	0.448003
CQUJHB000729	0	0	0	1.51612	1.27147	0	-53.2186	#N/A
CQUJHB000730	12.1387	9.95533	7.98491	11.5706	10.4067	14.4854	-1.30747	0.673005
CQUJHB000731	3.56551	1.78048	8.33256	6.70596	4.6465	4.19727	-1.27876	0.890541
CQUJHB000732	30.3975	38.5322	16.1163	27.5989	29.7626	12.9764	1.09981	0.955159
CQUJHB000733	0.931684	7.25012	1.562	10.379	5.29623	6.15533	-2.41345	0.496741
CQUJHB000734	0	0	0	0	0	0	#N/A	#N/A
CQUJHB000735	9.34127	7.84851	4.88135	23.6827	19.1296	16.0939	-2.90728	0.00210861
CQUJHB000736	0	0	0	0	0	0	#N/A	#N/A
CQUJHB000737	0	0	0	0	1.97804	0.576814	-38.1601	#N/A
CQUJHB000738	8.77435	5.47981	6.18324	2.78349	2.1326	4.25236	2.06005	0.0262141
CQUJHB000739	28.9562	27.1444	30.5698	25.5485	35.7981	38.4651	-1.25845	0.669344
CQUJHB000740	0	0	0.893937	0.890988	1.18606	0	-2.72944	#N/A
CQUJHB000741	0	0	1.87602	0.222599	0.207422	0	3.17071	#N/A
CQUJHB000742	3.32919	0.658999	2.01136	6.20509	0.889543	0.0951129	-1.35597	0.924585
CQUJHB000743	0	0	0	0	0	0	#N/A	#N/A
CQUJHB000744	0	0	0	0	0	0	#N/A	#N/A
CQUJHB000745	0	0	0.264662	0	0	0.0625765	2.76471	#N/A
CQUJHB000746	0.212946	2.33942	2.22141	4.17964	7.47356	1.01294	-2.98784	0.497757
CQUJHB000747	0	0	0	0	0	0	#N/A	#N/A
CQUJHB000748	0	1.88787	2.30482	0	0	0	84.029	#N/A
CQUJHB000749	1.7254	2.24844	1.63311	1.68215	2.42034	1.87315	-1.16619	0.923836
CQUJHB000750	0.1295	0	0	0	0.640131	0.13689	-4.52528	#N/A
CQUJHB000751	85.5832	92.9558	71.8823	82.1661	67.0268	110.748	-1.12278	0.875123
CQUJHB000752	0	0	0	0	0	0	#N/A	#N/A
CQUJHB000753	6.0323	18.719	9.85615	21.6675	11.4244	10.2947	-1.37321	0.73406
CQUJHB000754	17.1894	13.0981	26.8586	12.1581	10.9172	20.593	1.1977	0.858252
CQUJHB000755	2.79437	1.70549	1.18981	2.75294	1.97326	2.95383	-1.38504	0.924151
CQUJHB000756	0	0	0	0	0	0	#N/A	#N/A
CQUJHB000757	6.2355	4.38858	3.76722	8.22479	8.33047	10.5699	-2.01164	0.190773
CQUJHB000758	7.47453	6.05519	4.95065	5.21533	5.19261	4.67421	1.12463	0.896472
CQUJHB000759	0.0993591	0.667063	0.222106	0.368955	0.245571	0.68269	-1.41227	0.927826
CQUJHB000760	69.0404	55.4632	75.7736	51.0238	43.9476	54.1635	1.22516	0.670531
CQUJHB000761	0.592674	2.17037	0.392549	1.95627	2.08331	4.31586	-2.78308	0.477664
CQUJHB000763	18.707	21.0535	30.6462	22.6625	16.1332	26.2258	-1.01443	0.991376
CQUJHB000764	2.72295	3.27828	0.222351	4.0366	2.76572	1.45889	-1.44793	0.825899
CQUJHB000765	0	0	0	0	0.0333302	0.142551	-14.3247	#N/A
CQUJHB000766	0	0	0	0.486974	0	0	-17.8822	#N/A
CQUJHB000767	0	0	0	0	0	0	#N/A	#N/A
CQUJHB000768	20.68	12.1788	21.8974	30.024	16.2302	27.5169	-1.4769	0.469459
CQUJHB000769	9.50645	12.5143	14.7226	3.95527	6.63408	7.88153	1.7896	0.646923
CQUJHB000770	0	0	0	0	0	0	#N/A	#N/A
CQUJHB000771	0	0	0	0	0	0	#N/A	#N/A
CQUJHB000772	0	0	0	0	0.613703	0	-6.43549	#N/A
CQUJHB000774	0	0	0	0.0506978	0.141724	0	-11.8005	#N/A
CQUJHB000775	52.7276	45.0279	51.329	23.1211	36.0479	42.4767	1.34663	0.565054
CQUJHB000776	70.59	82.9914	77.9728	37.8229	38.8094	71.6186	1.44823	0.360243
CQUJHB000777	9.63662	10.6247	8.95634	5.64338	6.65863	7.52125	1.3537	0.589254
CQUJHB000778	3.9586	1.54429	0.0608179	5.23906	4.72048	3.75312	-2.67964	0.354981
CQUJHB000779	33.3235	29.2321	33.1631	32.838	36.1829	47.524	-1.32624	0.65095
CQUJHB000781	4.36969	2.91106	2.47234	2.27874	3.20703	0.579339	1.43486	0.71017
CQUJHB000782	1.38718	4.07642	4.5939	2.56192	2.08249	2.66114	1.24811	0.902966
CQUJHB000784	15.1163	10.8369	23.1232	5.0065	10.9117	17.5008	1.35161	0.735318
CQUJHB000785	3.77218	2.13784	1.70653	3.43039	6.92577	5.34033	-2.21906	0.410398
CQUJHB000786	15.8564	32.021	36.5885	22.0171	21.6718	26.3391	1.10202	0.917018
CQUJHB000787	0	0	0	0	0	0	#N/A	#N/A
CQUJHB000788	0	0	0	0	0	0	#N/A	#N/A
CQUJHB000789	446.409	440.914	444.049	501.282	403.587	565.063	-1.20293	0.768877
CQUJHB000790	4.49983	6.7093	6.75091	5.63924	4.38892	4.43738	1.12682	0.908319
CQUJHB000791	7.74149	3.18021	3.10606	6.47594	7.21186	12.1175	-1.96881	0.398672
CQUJHB000792	99.7346	141.086	168.966	88.8011	103.325	132.481	1.15812	0.824731
CQUJHB000793	0	0	0	0	0	0	#N/A	#N/A
CQUJHB000794	13.9048	13.3872	14.0091	25.9726	30.591	14.2843	-1.90159	0.38401
CQUJHB000796	9.95982	6.42616	6.85591	11.674	9.92464	9.0743	-1.44856	0.322597
CQUJHB000797	0	0.287285	2.45514	0	0.465347	0	4.2105	#N/A
CQUJHB000798	1.73053	2.22505	1.30666	1.71361	2.53204	1.5366	-1.20151	0.907528
CQUJHB000799	4.78538	9.10407	7.13144	6.44927	5.8817	7.1092	-1.01044	0.994112
CQUJHB000800	0	0	0	0	0	0	#N/A	#N/A
CQUJHB000801	7.37607	10.7464	8.77606	1.57776	4.46938	12.3872	1.37988	0.7819
CQUJHB000802	62.1958	75.0859	96.5072	45.3208	52.1973	77.395	1.2284	0.707698
CQUJHB000804	13.2323	13.2785	8.58951	4.99546	5.93897	10.0401	1.55802	0.570419
CQUJHB000805	16.5685	8.35078	14.1776	14.5164	12.9983	32.0902	-1.6419	0.427531
CQUJHB000806	2.15771	3.37672	3.38044	3.46321	3.11769	4.06458	-1.31744	0.770076
CQUJHB000807	0	0	0	0	0	0	#N/A	#N/A
CQUJHB000809	1.48246	0	1.57803	13.4813	11.9341	3.35798	-10.3735	0.0416016
CQUJHB000810	22.0024	23.7786	24.6825	20.1516	21.4516	31.257	-1.12367	0.859814
CQUJHB000812	4.17676	5.69324	7.67682	0.516993	3.64749	5.22455	1.72916	0.692252
CQUJHB000813	0	0	0	2.15788	0	0	-80.3712	#N/A
CQUJHB000814	2.96879	3.92588	3.37964	3.89345	4.11716	9.54537	-1.83187	0.360243
CQUJHB000815	23.5763	24.2116	22.1691	38.6441	25.5363	30.4493	-1.47966	0.266921
CQUJHB000816	22.7029	18.3845	13.9313	12.5157	21.7111	15.1363	1.01872	0.988692
CQUJHB000817	0.213114	0	0.317594	0	0.105344	0	3.31112	#N/A
CQUJHB000818	73.9215	97.9914	96.3188	70.0246	57.2269	57.1579	1.32469	0.494328
CQUJHB000819	1.76003	61.3491	67.6126	185.902	260.035	6.82174	-3.91819	0.166558
CQUJHB000820	16.6703	14.0817	8.78478	10.5581	7.39433	12.1944	1.21585	0.837198
CQUJHB000821	6.49462	8.83614	13.0393	5.40714	6.17548	7.69956	1.34159	0.611956
CQUJHB000822	0	0	0	0.318351	0	0	-3.75417	#N/A
CQUJHB000823	1.57744	2.52458	2.97767	2.41742	4.22796	1.92685	-1.34794	0.7354
CQUJHB000824	0	0	0	0	0.18327	0	-6.43549	#N/A
CQUJHB000825	6.15749	2.64537	6.97189	5.29196	7.14167	7.56338	-1.39642	0.668331
CQUJHB000826	47.1239	70.322	72.8005	66.4875	66.4668	74.3285	-1.19419	0.784755
CQUJHB000827	2.24096	1.20442	1.17135	0.798435	1.71946	1.14907	1.15084	0.936883
CQUJHB000828	1.56836	1.64095	0.500841	0	0	0	76.9513	0.179918
CQUJHB000829	84.4822	162.46	174.869	87.466	116.199	95.3665	1.28417	0.653586
CQUJHB000830	0.999646	1.2965	3.35189	0.0994296	0.432369	0.726476	4.07492	0.199871
CQUJHB000831	0	0	0	0	0	0	#N/A	#N/A
CQUJHB000832	1.1819	0.10305	0.503237	1.43308	2.25344	3.39107	-4.07906	0.368592
CQUJHB000833	0	0	0	0	0	0	#N/A	#N/A
CQUJHB000834	49.8061	40.5839	52.547	24.5954	25.6789	50.8637	1.30813	0.585217
CQUJHB000835	0	0	0	0.343895	0	0	-6.44384	#N/A
CQUJHB000836	0	0	0	0	0	0	#N/A	#N/A
CQUJHB000837	12.9662	18.9519	17.3844	6.67797	10.9104	13.7062	1.45162	0.507051
CQUJHB000838	1.24725	2.53746	2.16852	0.441095	1.43857	3.51582	1.01423	0.996795
CQUJHB000839	4.39709	6.117	5.01526	2.03285	4.22563	3.55742	1.44752	0.597567
CQUJHB000840	4.79213	6.09675	4.62689	4.15333	3.60325	3.21059	1.29341	0.776223
CQUJHB000841	12.6107	12.1623	21.3639	10.2555	9.64445	14.022	1.24091	0.740591
CQUJHB000842	0.607565	0.4684	0.428887	0	0.347746	0.0338019	3.41755	0.624898
CQUJHB000843	21.2024	13.4635	18.692	13.1333	14.1663	11.4856	1.2475	0.67682
CQUJHB000844	2.04011	0	0	2.0614	1.72877	0	-2.06484	0.850759
CQUJHB000845	13.6518	12.0331	14.6197	8.13459	7.59567	6.54421	1.64289	0.106069
CQUJHB000846	20.6453	16.6441	21.6896	20.9514	16.3959	21.3264	-1.08902	0.910239
CQUJHB000847	2.2857	2.57125	4.6419	0.570596	2.52554	4.07428	1.22605	0.885004
CQUJHB000848	0.102989	0.314286	0	0.1639	0	0	2.24036	#N/A
CQUJHB000849	3.14664	3.97164	3.4133	5.06446	4.4229	2.35324	-1.24507	0.813915
CQUJHB000850	2.50606	4.0003	0.861847	1.22715	0.571741	2.85284	1.50651	0.9042
CQUJHB000851	0	0	2.26598	0	0	0	67.4126	#N/A
CQUJHB000852	0.0754612	0	0.074971	0.026687	0.223808	0	-1.85536	#N/A
CQUJHB000853	0	0	0	0	0	0	#N/A	#N/A
CQUJHB000854	1.81004	1.16971	2.69742	1.2426	2.7368	2.81372	-1.33731	0.916805
CQUJHB000855	0.337072	0.0536676	0.240242	0.0155487	0.115908	0	4.05982	0.565054
CQUJHB000856	0	0	0	0.0166581	0.0310447	0	-9.11705	#N/A
CQUJHB000857	0	4.15048	2.15353	0	1.17652	8.53626	-1.57581	0.891083
CQUJHB000858	0	0	0	0	0	0	#N/A	#N/A
CQUJHB000859	0	0	0	0	0.347274	0	-11.7618	#N/A
CQUJHB000861	0	0	0	0	0	0	#N/A	#N/A
CQUJHB000862	0	0	0	0	0.779343	0.8333	-17.1602	#N/A
CQUJHB000863	0	0	0	0	0	0	#N/A	#N/A
CQUJHB000864	16.9748	37.7575	42.0209	14.4077	13.3321	11.5636	2.2322	0.0417323
CQUJHB000865	4.70488	3.32494	1.93738	2.88992	3.2437	7.46005	-1.44556	0.797923
CQUJHB000866	34.6358	21.7433	21.7526	39.8969	34.2417	26.9362	-1.41352	0.689631
CQUJHB000867	19.8231	28.0306	11.5534	8.3293	21.2469	11.4108	1.32663	0.766166
CQUJHB000868	78.9408	66.5476	59.8294	53.6018	47.2715	65.8029	1.13442	0.844752
CQUJHB000870	0	0	0	0	0.461335	0	-9.09914	#N/A
CQUJHB000871	8.09606	6.66135	7.55984	5.73544	3.09013	5.01026	1.47825	0.448779
CQUJHB000872	0.467451	0.342361	0.0232207	0.347162	0.600772	0	-1.26763	0.949295
CQUJHB000873	2.67635	0.586371	1.22721	1.0193	3.79923	10.1557	-3.51215	0.2342
CQUJHB000874	8.64619	6.87747	9.82221	7.21829	7.25163	7.90351	1.02924	0.978871
CQUJHB000875	13.9781	8.364	6.73942	5.59766	7.92563	18.9043	-1.18746	0.888171
CQUJHB000876	0	0	0	0	0	0	#N/A	#N/A
CQUJHB000877	2.1749	0.368725	5.13183	2.69206	1.31398	2.68218	1.02988	0.992084
CQUJHB000878	0	0	0	0	0.128518	0	-3.7541	#N/A
CQUJHB000879	168.304	188.884	183.921	157.15	218.181	346.84	-1.4404	0.398348
CQUJHB000880	0.357535	0.436431	0.532819	0.568995	1.0604	0.188969	-1.53683	#N/A
CQUJHB000881	2.52659	1.00706	0.922105	1.01206	1.47831	0.381539	1.39393	0.862251
CQUJHB000882	0	0	0	0.467675	0.871578	0	-17.2277	#N/A
CQUJHB000883	0	0	0	0	0	0	#N/A	#N/A
CQUJHB000884	5.77252	4.89423	3.26303	4.40474	6.21286	3.577	-1.11779	0.923836
CQUJHB000885	0	0	0	0	0.0360224	0	-3.7541	#N/A
CQUJHB000886	65.3828	66.818	70.2453	50.8638	59.9523	73.0849	1.00882	0.992084
CQUJHB000887	24.0264	11.5727	10.0642	22.873	17.5901	14.003	-1.30734	0.791815
CQUJHB000888	9.74207	6.77216	3.12517	4.22449	3.28039	5.4717	1.40482	0.647351
CQUJHB000889	0	0	0	0	0.471414	0	-14.4244	#N/A
CQUJHB000890	0	0	0	0	0	0	#N/A	#N/A
CQUJHB000891	13.8016	12.0336	13.3558	12.7412	10.8093	20.4627	-1.21533	0.897827
CQUJHB000892	0	0	0	1.59529	1.48653	3.46787	-123.738	0.138281
CQUJHB000893	4.37568	2.00296	2.51326	1.35404	2.11789	5.29992	-1.05175	0.982005
CQUJHB000894	0.247399	0	0	0	0.611459	0	-2.31424	#N/A
CQUJHB000895	50.6249	42.2184	43.5213	37.042	31.8918	40.7505	1.14145	0.829309
CQUJHB000896	0	0	0	1.40455	1.16337	0	-47.7058	#N/A
CQUJHB000897	0.149533	3.83311	0	0	1.84789	0	1.94235	0.875401
CQUJHB000898	35.0499	25.0374	36.657	38.9374	24.2402	52.9168	-1.30301	0.655609
CQUJHB000899	1.23586	5.78287	5.2183	3.71506	3.66541	1.74185	1.19244	0.957206
CQUJHB000900	3.64866	4.5535	15.1761	5.19995	6.00293	6.38975	1.19677	0.867776
CQUJHB000901	0	0.820815	0.626311	0	0	1.77702	-1.25445	0.963651
CQUJHB000902	0	0	0	0	0	0	#N/A	#N/A
CQUJHB000903	1.36608	5.21101	6.87085	3.17045	3.96719	2.0758	1.30338	0.90039
CQUJHB000904	0	0.445253	0.543591	0	0.360613	0	1.7889	#N/A
CQUJHB000905	88.8544	93.3474	100.714	68.8078	55.92	79.4529	1.27043	0.623803
CQUJHB000906	0.135395	0	0	0	0	0	6.25925	#N/A
CQUJHB000907	23.6856	25.0139	30.34	25.4117	19.9957	29.9603	-1.04688	0.967659
CQUJHB000908	13.5279	7.22073	16.9084	17.1818	17.9278	17.0676	-1.53323	0.415536
CQUJHB000909	0	0	0	0	0	0	#N/A	#N/A
CQUJHB000910	997.335	1057.42	1059.1	1403.98	993.392	1061.27	-1.21937	0.748772
CQUJHB000911	0	0	0	0	0	0	#N/A	#N/A
CQUJHB000912	0.82921	0	0	0.527854	0	0.175306	1.15816	#N/A
CQUJHB000913	5.38935	3.35971	4.78944	6.41731	4.02454	5.83628	-1.31518	0.684271
CQUJHB000914	0	1.56949	0	0	0.317785	0.226524	2.58281	#N/A
CQUJHB000917	7.66174	7.5262	12.2963	4.32893	9.09843	2.77953	1.5109	0.602674
CQUJHB000918	0	0	0	0	0	0	#N/A	#N/A
CQUJHB000919	0	0.230068	0.28088	0	0.186333	0	1.7889	#N/A
CQUJHB000920	28.7338	21.2709	27.6263	16.8161	71.8419	13.0312	-1.47195	0.669925
CQUJHB000921	0	0	0	0.184427	0.171853	0	-11.7987	#N/A
CQUJHB000922	0	0	0	0	0.268111	0	-3.7541	#N/A
CQUJHB000923	0.800254	0	0	0	0	0	43.3259	#N/A
CQUJHB000924	0	0	0	0	0	0	#N/A	#N/A
CQUJHB000925	32.4995	44.4698	37.2358	63.307	42.1486	29.1825	-1.30268	0.667765
CQUJHB000926	0	0	0	0	0	0	#N/A	#N/A
CQUJHB000927	11.6421	27.0861	24.3193	12.4574	12.1983	18.8279	1.33526	0.726175
CQUJHB000928	0	0	0	0	0	0	#N/A	#N/A
CQUJHB000929	196.062	244.255	269.407	241.03	251.135	298.571	-1.2172	0.73515
CQUJHB000930	0	0	0	0.594929	0.923945	0	-22.711	#N/A
CQUJHB000931	28.7713	24.8553	32.4931	22.6867	21.7931	16.8891	1.27005	0.674002
CQUJHB000932	0.461867	0	0	0	0	0	3.5959	#N/A
CQUJHB000933	3.81926	12.3161	9.42949	6.83409	11.3838	5.96543	-1.04345	0.977235
CQUJHB000934	23.0319	16.4606	14.4051	9.6224	14.7473	13.4976	1.30973	0.770805
CQUJHB000935	0	0	0.410737	0	0	0	3.59635	#N/A
CQUJHB000936	125.125	72.453	119.322	54.2818	59.5204	115.845	1.27491	0.683255
CQUJHB000937	0	0	0	0	0	0	#N/A	#N/A
CQUJHB000938	44.2938	49.0923	49.4056	37.6239	21.6934	51.1302	1.1962	0.769731
CQUJHB000939	0.140527	0.0857679	0.10471	0	0	0	11.5874	#N/A
CQUJHB000940	0	0	0	0	0	0.0908445	-8.98153	#N/A
CQUJHB000941	5.05791	0.1372	4.7738	1.01362	2.11126	0	2.7554	0.592768
CQUJHB000942	4.93748	9.225	15.9175	4.81082	6.97328	7.03	1.44305	0.777927
CQUJHB000943	20.2796	26.6587	25.8628	24.4121	19.2777	26.3838	-1.05897	0.965164
CQUJHB000944	0	0	0	1.703	1.70896	3.13248	-137.722	0.123086
CQUJHB000945	4.58078	2.27455	0.115704	1.40034	2.45622	1.39521	1.22021	0.949104
CQUJHB000946	0	0	0	0	0	0	#N/A	#N/A
CQUJHB000947	7.06132	13.3657	7.59267	8.25042	7.90883	12.1885	-1.09067	0.940211
CQUJHB000948	34.029	36.4489	49.8723	30.9627	26.7352	36.8046	1.15927	0.864468
CQUJHB000949	0.259745	0	0	0.0688946	0	0	3.04467	#N/A
CQUJHB000950	19.7291	1.60551	12.8495	19.6914	22.3942	5.40685	-1.5721	0.748933
CQUJHB000951	8.49035	12.1044	10.2381	22.2791	13.4556	40.6952	-2.65481	0.0143276
CQUJHB000952	0.947548	0.736042	6.29022	0	0.340642	2.18536	2.92599	0.636002
CQUJHB000953	7.7564	6.46592	22.4602	4.8171	8.0422	22.1307	-1.02973	0.987095
CQUJHB000954	3.07562	12.8373	3.10492	3.99993	4.4138	11.9558	-1.12451	0.955159
CQUJHB000955	1.78532	1.30756	2.12847	1.13649	1.765	0.75488	1.2655	#N/A
CQUJHB000956	31.2635	26.5267	27.3803	19.1784	16.699	21.5097	1.3667	0.469378
CQUJHB000957	11.4823	4.25487	0.305564	7.17882	5.87853	5.41855	-1.24427	0.943478
CQUJHB000958	0.563081	0.534592	0	1.39394	0.371116	0	-1.74851	0.890541
CQUJHB000959	0.040511	0	0	0	0	0	6.25925	#N/A
CQUJHB000960	1.07933	0.188214	3.75311	1.03606	2.03247	1.52123	-1.03313	0.992193
CQUJHB000961	5.62886	9.37598	7.60202	11.5085	15.4771	10.6606	-1.8342	0.2314
CQUJHB000962	2.17631	0.241504	2.35874	1.04953	2.15155	1.25482	-1.04014	0.992797
CQUJHB000963	0	0	0	0	0	0	#N/A	#N/A
CQUJHB000964	11.2913	4.25043	7.15399	8.82333	10.1268	7.46875	-1.28502	0.746903
CQUJHB000965	0.086013	0	0.0854543	0	0	0.0303072	4.07211	#N/A
CQUJHB000966	34.3111	55.063	49.0269	7.92293	11.7725	6.61379	4.76016	2.74406e-07
CQUJHB000967	11.0065	10.6835	9.88104	10.1298	11.9956	9.74224	-1.1021	0.929612
CQUJHB000968	0	0	0	0	0	0	#N/A	#N/A
CQUJHB000969	9.33291	10.6329	6.95421	7.0963	9.63679	7.67317	1.01205	0.99268
CQUJHB000970	3.95319	3.36427	3.19456	2.77642	2.64217	3.53137	1.09162	0.948696
CQUJHB000971	0	0	0	0	0	0	#N/A	#N/A
CQUJHB000972	0	0	0	0	0.21091	0	-9.09914	#N/A
CQUJHB000973	0	0	0	0	0	0	#N/A	#N/A
CQUJHB000974	29.9568	35.4756	41.978	42.0609	29.7633	19.2203	1.06201	0.957722
CQUJHB000975	884.48	638.917	756.483	642.459	566.479	976.702	-1.04001	0.967263
CQUJHB000976	0	0	0	0	0	0	#N/A	#N/A
CQUJHB000977	0	0	0	0	0	0	#N/A	#N/A
CQUJHB000978	3.15498	1.43185	4.23959	1.88822	2.78585	2.79344	1.06993	0.955125
CQUJHB000979	0	0	0	3.53227	0.387228	1.03509	-67.0404	#N/A
CQUJHB000980	49799.8	49690.6	54430.9	53981.1	50078	68915.5	-1.22405	0.745252
CQUJHB000981	0	0	0	0	0	0	#N/A	#N/A
CQUJHB000982	34.8104	42.6624	50.418	40.4921	40.6337	26.4524	1.07227	0.949104
CQUJHB000983	0.235762	0	1.05404	0	0	0	23.6909	#N/A
CQUJHB000984	29.8774	14.6596	15.5692	27.4515	16.7958	18.2683	-1.14035	0.900353
CQUJHB000985	0	0.521924	1.27439	0.226819	0.211354	0.451974	1.56124	#N/A
CQUJHB000986	2.6694	1.9834	5.53474	4.06348	3.09799	1.47221	1.04049	0.990774
CQUJHB000987	1.15009	0	0	0	0.454801	0	2.16445	#N/A
CQUJHB000988	0	0	0	0	0	0	#N/A	#N/A
CQUJHB000989	1.56484	0.343825	0.373121	2.88879	2.41337	7.31129	-5.80768	0.00899473
CQUJHB000990	2.67975	2.18071	2.66234	1.2636	3.53234	2.36056	-1.04951	0.989529
CQUJHB000991	24.9878	22.8477	21.1993	18.5676	22.853	18.5984	1.05288	0.9603
CQUJHB000993	12.269	8.08722	4.02247	9.89284	7.76282	3.63136	1.0409	0.986499
CQUJHB000994	0.919342	0.673325	0	2.92615	0.545329	0.194361	-2.38511	#N/A
CQUJHB000995	1.43327	0.0813739	2.08626	1.87427	0.823813	0.281871	1.05786	0.987101
CQUJHB000996	0.572006	1.45464	1.98902	0.606874	3.11024	2.0155	-1.58251	0.817468
CQUJHB000997	0	0	0	0	0	0	#N/A	#N/A
CQUJHB000998	0	0	0	0	0	0	#N/A	#N/A
CQUJHB000999	31.1558	15.8656	23.6423	51.509	37.6041	28.8928	-1.84421	0.248074
CQUJHB001000	2.66036	2.63469	1.7205	2.0237	4.01957	1.8571	-1.23449	0.911395
CQUJHB001001	0	0	0	0	0	0	#N/A	#N/A
CQUJHB001002	42.1529	34.5948	38.0736	46.8445	48.7992	81.8168	-1.6728	0.118096
CQUJHB001003	0.0349231	0.0426294	0.104089	0	0.172629	0.332245	-2.9895	#N/A
CQUJHB001004	7.29254	6.76444	8.79642	3.50466	3.56909	2.99571	2.05526	0.051076
CQUJHB001005	14.8064	19.926	29.8773	12.4891	17.911	18.0331	1.21336	0.778504
CQUJHB001006	0	0	0	0.187559	0	0	-6.44384	#N/A
CQUJHB001007	0	0	0	0	0	0	#N/A	#N/A
CQUJHB001008	0	0	0	0	0.210954	0.541343	-45.363	#N/A
CQUJHB001009	0	0	0	0	0	0	#N/A	#N/A
CQUJHB001010	4.34605	3.10987	4.69005	5.08798	2.81501	3.16832	1.0029	0.998829
CQUJHB001011	0	0	0	0	0	0	#N/A	#N/A
CQUJHB001012	1.13102	0	0	0	0.167723	0	5.37529	#N/A
CQUJHB001013	35.2499	38.0825	39.5926	28.2485	29.0693	37.3227	1.09128	0.897827
CQUJHB001014	157.295	145.786	178.069	133.336	148.369	165.574	-1.01747	0.985167
CQUJHB001015	3.35007	2.853	0.580518	1.23986	0.77022	1.60591	1.75648	0.718714
CQUJHB001016	0	0	0	10.3904	5.28108	1.88223	-52.8417	#N/A
CQUJHB001017	0	0	0	0	0	0	#N/A	#N/A
CQUJHB001018	36.9727	19.4984	30.759	69.5031	43.6494	51.9836	-2.07879	0.0530904
CQUJHB001019	0	0	0	0	0	0.0585071	-3.75405	#N/A
CQUJHB001020	0	0	0	0	0	0	#N/A	#N/A
CQUJHB001021	73.4275	63.6283	61.9955	102.896	147.909	112.585	-2.00026	0.0217074
CQUJHB001022	3.11285	1.99987	4.8831	2.95496	7.45062	2.94412	-1.50538	0.867776
CQUJHB001023	0	0	0	0	0.271099	0	-11.7618	#N/A
CQUJHB001025	0	0	0	0.0298806	0.0278433	0	-6.43562	#N/A
CQUJHB001026	1.02585	3.13056	2.10208	16.4165	9.29665	3.70502	-5.22124	0.000454765
CQUJHB001027	0	0	0	0	0	0	#N/A	#N/A
CQUJHB001028	12.5961	11.3346	15.7632	8.22394	17.2423	8.62054	1.04805	0.971301
CQUJHB001029	8.13383	6.83415	8.60195	6.20283	6.83305	6.29356	1.10936	0.883723
CQUJHB001030	10.434	18.414	19.8581	13.0039	20.0712	20.6635	-1.20751	0.815235
CQUJHB001031	5.77823	3.97117	6.15075	4.17283	6.96059	5.0301	-1.12254	0.931515
CQUJHB001032	0	0	0	0	0.144012	0	-3.7541	#N/A
CQUJHB001033	3.23964	5.83388	10.8986	3.43712	2.25146	5.18763	1.68318	0.434702
CQUJHB001035	0	0	0	0	0	0	#N/A	#N/A
CQUJHB001036	7.72347	6.62381	6.89604	1.76601	6.91152	6.33431	1.30007	0.785265
CQUJHB001037	3.89961	3.85956	5.34023	4.92006	2.29231	3.5651	1.10124	0.96748
CQUJHB001038	0	0	0	0	0	0	#N/A	#N/A
CQUJHB001039	0	0	0	0.759298	0	0	-32.1016	#N/A
CQUJHB001040	0	0	0	0	0	0	#N/A	#N/A
CQUJHB001041	3.27234	1.67508	3.61814	1.00795	2.92203	2.23167	1.25368	0.93717
CQUJHB001042	6.60652	2.34126	1.27038	0.226104	1.68551	0	4.60021	0.492786
CQUJHB001043	0.651865	0.106094	2.65528	0	0.472595	0.137813	4.76919	0.44655
CQUJHB001044	0	0	0	0	0	0	#N/A	#N/A
CQUJHB001045	0	0	0	0	0.0459434	0	-3.7541	#N/A
CQUJHB001046	4.80507	7.7055	6.92677	5.89766	2.42177	5.54405	1.29051	0.773136
CQUJHB001047	31.5595	16.6422	30.4766	52.2339	48.1734	45.904	-2.04419	0.136589
CQUJHB001048	0.348781	1.52979	0.220243	0.13171	0.940929	0.643636	1.14258	0.948696
CQUJHB001049	0.563394	0	0	0.956378	0.519851	0.0794059	-2.98307	0.71233
CQUJHB001050	5.99181	4.0435	9.29231	1.5505	2.40798	1.28734	3.28583	0.0771158
CQUJHB001051	3.4125	4.29569	6.1185	10.409	6.58921	2.98725	-1.62016	0.607522
CQUJHB001052	0	0	0	0	0	0	#N/A	#N/A
CQUJHB001053	0	0	0	0	0	0	#N/A	#N/A
CQUJHB001054	27.3918	18.3543	22.2343	23.1256	18.4375	24.0264	-1.04767	0.967263
CQUJHB001055	21.8242	31.4744	17.8315	22.1712	8.33047	15.3204	1.42901	0.603385
CQUJHB001056	0	0	0.427271	0.608374	0.283448	0	-2.36332	#N/A
CQUJHB001057	7.96432	4.86088	9.09948	1.4083	4.59299	7.78741	1.47132	0.752284
CQUJHB001058	20.2055	20.5535	26.394	39.0369	34.2791	32.3016	-1.74061	0.179618
CQUJHB001059	79.2725	72.6076	59.3977	51.3191	59.7343	70.9405	1.06863	0.93475
CQUJHB001061	29.2748	24.4974	35.1211	8.20436	11.6495	20.2411	2.0394	0.232055
CQUJHB001062	258.958	331.204	356.816	54.2513	108.272	135.08	2.93567	0.000414051
CQUJHB001063	0.793929	0.784526	0.873283	0.601661	0.971775	0.519527	1.05632	0.98337
CQUJHB001064	22.1876	12.9215	25.3037	13.2525	13.1862	17.5008	1.2538	0.713602
CQUJHB001065	9.04739	10.7727	8.33654	4.30665	5.11111	7.42894	1.54538	0.292004
CQUJHB001066	16.5227	11.0363	14.4586	8.83503	10.5326	11.7089	1.23737	0.725317
CQUJHB001067	5.46659	7.24077	7.97328	5.61472	5.51937	2.70485	1.34204	0.791761
CQUJHB001068	0	0	0	0.7835	0	0.195157	-14.6794	#N/A
CQUJHB001069	9.0068	16.0791	19.127	4.41957	9.40518	5.05792	2.11203	0.155212
CQUJHB001070	0	0	0	0	0	0	#N/A	#N/A
CQUJHB001071	0	0	0	0	0	0	#N/A	#N/A
CQUJHB001072	8.0388	4.87923	6.02303	11.3561	11.3282	9.62429	-1.86426	0.179078
CQUJHB001073	2.24957	7.10722	5.52166	6.17734	8.11096	8.71914	-1.68569	0.4159
CQUJHB001074	4.54964	0.965841	1.69503	1.04934	1.51559	4.15584	1.00536	0.997778
CQUJHB001076	3.74752	3.17671	3.25778	0.883546	2.77866	2.42084	1.52786	0.849276
CQUJHB001077	2.16366	9.84411	5.12974	6.46928	5.05591	0.207921	1.30436	0.912179
CQUJHB001078	1.89309	2.10075	2.13726	0.730358	1.30441	4.91184	-1.19824	0.943495
CQUJHB001079	0	0	0	0.844566	0	0	-3.75417	#N/A
CQUJHB001080	11.4713	8.42264	16.4525	8.14423	12.7051	7.6585	1.14395	0.911902
CQUJHB001081	8.10844	6.39937	8.75023	10.9017	11.0568	12.8567	-1.64049	0.366136
CQUJHB001082	0	0	0.124182	0	0.0549209	0	1.62725	#N/A
CQUJHB001083	0	0	0	0	0	0	#N/A	#N/A
CQUJHB001084	3.37755	2.06143	4.19451	2.7473	2.11477	2.85624	1.12913	0.964275
CQUJHB001085	2.19449	0	0	0	0	0	21.4544	#N/A
CQUJHB001086	0	0	0	0	0	0	#N/A	#N/A
CQUJHB001087	0.31362	0	3.97268	0.332738	4.03067	0	-1.19978	0.970517
CQUJHB001088	0	0	0	0.32557	0.758431	1.13532	-38.6093	#N/A
CQUJHB001089	13.2641	9.15439	9.2579	10.8662	5.97561	18.7538	-1.20525	0.844752
CQUJHB001090	2.79987	1.96777	3.28744	1.53028	1.67758	1.3453	1.59343	0.825067
CQUJHB001091	36.346	54.704	39.046	46.7044	38.3744	50.2633	-1.13071	0.871008
CQUJHB001092	6.01885	1.7775	0.868029	4.9953	4.03089	2.36022	-1.44437	0.812622
CQUJHB001093	0	0	0	0	0	0	#N/A	#N/A
CQUJHB001094	0.391119	0	0	0	0	0	6.25925	#N/A
CQUJHB001095	0	0	0	0	0.127599	0	-6.43549	#N/A
CQUJHB001096	0	0.505939	0	0	0	0	6.27164	#N/A
CQUJHB001097	0.209161	3.23399	0.207802	0.961614	0.964978	0.663291	1.3084	0.943994
CQUJHB001098	1.47898	0.451336	0	0	0	0	14.0892	#N/A
CQUJHB001099	0.265347	0	0.395435	0	0	0	6.26003	#N/A
CQUJHB001100	80.4195	68.5767	114.058	47.101	43.4263	104.615	1.24888	0.727825
CQUJHB001101	0.531999	0	0	0	0	0	19.2789	#N/A
CQUJHB001102	1.13871	4.31627	1.16109	0.0635856	3.96977	1.01364	1.19458	0.954637
CQUJHB001103	0.13452	0.328407	0	0	0.199484	0	1.97537	#N/A
CQUJHB001104	3.45411	2.20854	0.735359	0.698031	1.99197	2.69495	1.11396	0.962054
CQUJHB001106	0	0	0	0	0	0	#N/A	#N/A
CQUJHB001107	63.0406	79.5164	70.5644	62.7217	45.5652	55.976	1.18716	0.79785
CQUJHB001108	22.7483	17.9567	30.4354	21.2388	23.2891	27.413	-1.11156	0.893352
CQUJHB001109	2.13956	1.74112	1.32854	27.9964	28.2029	2.07319	-12.361	0.000686228
CQUJHB001111	3.43658	3.28791	2.6299	3.30117	4.08616	6.67631	-1.61381	0.63327
CQUJHB001112	2.14305	4.07779	5.16626	1.93932	2.80411	3.46464	1.25475	0.90039
CQUJHB001113	13.7118	11.1584	13.9909	11.992	14.0443	12.2092	-1.08038	0.940783
CQUJHB001114	0	0	0.573258	0.285683	1.293	0	-3.21352	0.720929
CQUJHB001115	6.59366	4.72698	6.70681	3.66436	5.48393	7.74438	-1.02114	0.992296
CQUJHB001116	4.11279	2.16878	1.66712	5.89944	3.64313	5.11265	-1.99157	0.279332
CQUJHB001117	0	0	0	0	0	0	#N/A	#N/A
CQUJHB001118	8.7394	7.22061	6.25604	11.9444	6.7535	9.43983	-1.37848	0.616613
CQUJHB001120	2.78228	2.83019	3.04063	2.19751	2.26162	2.17311	1.18659	0.850281
CQUJHB001121	0	0	0	0	0	0	#N/A	#N/A
CQUJHB001124	0	0	0	0	0	0	#N/A	#N/A
CQUJHB001127	0.0732686	0	0	0.466409	0	0	-4.86727	#N/A
CQUJHB001128	0	0	0	0	0	0	#N/A	#N/A
CQUJHB001129	3.72346	2.97956	3.02107	4.34548	2.41316	5.02926	-1.30779	0.824731
CQUJHB001130	0.065502	1.11938	1.46422	0	0.129513	0.62316	3.2255	0.676127
CQUJHB001131	5.25202	5.69863	11.6533	3.52904	8.01916	9.43795	-1.01881	0.991376
CQUJHB001132	1.41387	1.35603	2.70903	2.25008	5.79079	0	-1.67685	0.856467
CQUJHB001133	1.54934	0.260859	0.477707	0.283412	0.897901	0.112949	1.57612	0.896281
CQUJHB001134	19.4747	8.88603	19.3791	18.8134	13.1019	25.3215	-1.30791	0.717839
CQUJHB001135	8.70738	12.7545	4.75795	13.3953	11.406	4.75554	-1.24115	0.859814
CQUJHB001136	0.597911	0	0	0	0	0	8.55106	#N/A
CQUJHB001137	59518.8	49192.7	59042	37647.9	44613	41201.2	1.23751	0.726175
CQUJHB001138	39.6476	56.9459	48.5541	20.8995	29.6137	38.9355	1.49778	0.269505
CQUJHB001139	0	0	0	0	0	0	#N/A	#N/A
CQUJHB001142	9.3221	18.7899	11.791	8.26966	6.19565	11.179	1.44323	0.570883
CQUJHB001143	8.33411	4.63423	6.44665	1.50846	2.40748	3.05382	2.55803	0.0102339
CQUJHB001144	14.196	16.983	7.53407	5.14918	7.03723	14.2793	1.3743	0.676739
CQUJHB001146	12.4525	7.02442	7.16994	11.7603	8.20724	4.78661	-1.0294	0.984354
CQUJHB001147	1.16223	0.266005	0.324754	0.616538	0.574503	0.614277	-1.0611	0.989127
CQUJHB001148	2.31131	5.5016	1.20555	6.00789	5.94102	1.527	-1.64291	0.725529
CQUJHB001149	2.45165	1.72851	2.58271	0.807238	0.731306	1.27344	2.20224	0.341204
CQUJHB001150	0	0	0	0	0	0	#N/A	#N/A
CQUJHB001151	0.302881	0.961261	0	2.69929	5.44971	1.72889	-8.29325	0.0548221
CQUJHB001152	5.56357	7.04996	1.73719	5.39676	2.77632	0.840151	1.43999	0.822422
CQUJHB001153	71.8531	121.055	61.5793	42.257	75.9149	69.6442	1.25053	0.705804
CQUJHB001154	0	0	0	0	0	0	#N/A	#N/A
CQUJHB001155	45.0804	49.0536	44.4677	38.2172	30.6879	42.5246	1.14288	0.817468
CQUJHB001157	1.66202	0.585223	1.28605	1.01731	0.853155	1.21629	1.05548	0.984223
CQUJHB001158	0	0	0	0	0	0	#N/A	#N/A
CQUJHB001161	0	0	0	0	0	0	#N/A	#N/A
CQUJHB001162	3.95285	1.27723	3.46516	2.3436	6.09169	1.59763	-1.2941	0.924151
CQUJHB001163	0	0.551856	0	0.0799423	0.670426	1.83193	-4.61841	0.564571
CQUJHB001164	31.0371	47.5179	34.69	34.4639	30.684	34.8936	1.03795	0.972308
CQUJHB001165	56.3795	75.5831	105.996	44.0842	38.2595	72.2569	1.41776	0.427532
CQUJHB001166	25.6871	27.1491	23.3417	28.5823	22.9173	17.219	1.01194	0.994894
CQUJHB001167	0.178218	0	2.0362	1.32357	0.528571	2.44905	-2.15235	0.772267
CQUJHB001168	110.985	165.944	150.639	192.821	166.418	146.103	-1.29923	0.571688
CQUJHB001169	0.247573	0.395189	0.0851416	0.101025	0.960196	0	-1.6238	0.889223
CQUJHB001170	0	0	0	0	0	0	#N/A	#N/A
CQUJHB001171	0	0	0	0	0	0	#N/A	#N/A
CQUJHB001172	0.182628	0.668781	0	0	0.18055	0	3.31114	#N/A
CQUJHB001173	0	0	0	0	0	0	#N/A	#N/A
CQUJHB001174	3.08641	4.20218	1.41524	1.63727	3.16865	7.40345	-1.47315	0.867178
CQUJHB001176	7.08391	7.79515	3.84831	4.07256	5.69234	4.57405	1.20132	0.852133
CQUJHB001178	11.9152	14.6952	15.8246	8.05652	14.7093	13.1172	1.07793	0.947711
CQUJHB001179	20.3983	15.2537	12.9811	8.96864	13.6985	12.7432	1.26009	0.701677
CQUJHB001180	4.05393	3.87049	4.80052	3.92626	4.50669	3.11171	-1.00336	0.996795
CQUJHB001181	130.027	105.6	119.853	84.424	83.5847	84.2527	1.28678	0.589711
CQUJHB001183	3.25998	5.92274	14.8006	7.56088	6.37082	4.4077	1.16447	0.928268
CQUJHB001185	5.10952	67.7816	5.15098	1.03636	0.371425	26.1318	2.83443	0.450959
CQUJHB001186	0.250374	1.98655	1.11936	3.91813	0.804456	1.19098	-1.93616	0.760404
CQUJHB001187	0	0	0	0.840611	0	0	-15.0331	#N/A
CQUJHB001189	4.66377	2.65669	4.86515	1.89676	3.84225	4.39584	1.09929	0.952738
CQUJHB001190	7.30337	14.1591	13.2619	2.1162	3.51912	4.28176	3.22007	0.000499891
CQUJHB001191	15.2507	22.6532	17.1141	23.9781	16.4396	27.969	-1.34742	0.646957
CQUJHB001192	12.8883	6.70936	9.32098	4.42392	6.5582	4.60805	1.69727	0.731868
CQUJHB001193	69.058	53.0096	74.8106	68.477	48.447	70.7528	-1.04309	0.961416
CQUJHB001194	1.85018	2.09713	1.0832	0.560845	1.7638	6.70546	-1.8677	0.725317
CQUJHB001195	0.183122	0	0	0	0.724153	2.12929	-10.7708	#N/A
CQUJHB001196	0.314531	0.0959843	0.703098	0.0834261	0.0777381	0.24936	2.24469	#N/A
CQUJHB001197	3.72998	9.31074	7.24496	7.87024	8.99097	7.61987	-1.32381	0.736968
CQUJHB001198	3.01359	1.20306	1.85007	1.20652	1.60207	2.44427	1.06539	0.958206
CQUJHB001199	2.52198	3.42832	2.13545	3.25342	2.88994	1.21177	-1.00592	0.996795
CQUJHB001200	1.87954	4.07874	4.35711	4.43137	5.36801	7.72645	-1.92446	0.743486
CQUJHB001201	0	0	0	0.18598	0	0	-9.32068	#N/A
CQUJHB001202	4.81657	2.48744	3.86504	3.43954	6.13535	6.26638	-1.53929	0.769081
CQUJHB001203	1.71749	2.12975	1.09693	0.636317	3.20723	1.1527	-1.11201	0.9603
CQUJHB001204	0	0	0	0.598235	0	0	-6.44384	#N/A
CQUJHB001205	0	1.39184	0	0.891383	0.118658	0	1.25748	0.964183
CQUJHB001206	4.90824	7.37392	3.21518	2.86123	2.93276	3.30685	1.57573	0.692252
CQUJHB001207	10.9922	8.07803	13.4559	2.08254	4.10288	1.12638	3.95349	0.00558673
CQUJHB001208	0	0	0	0	0	0	#N/A	#N/A
CQUJHB001209	0	0	0	0	0	0	#N/A	#N/A
CQUJHB001210	0	0	0	0.299742	0	0	-3.75417	#N/A
CQUJHB001211	511.265	518.951	513.087	561.85	516.052	582.522	-1.17599	0.789141
CQUJHB001212	0	0	0.269495	0.191861	0.238374	0.127439	-2.6326	#N/A
CQUJHB001213	6.90694	20.0704	4.91883	19.5196	22.0562	9.82094	-1.76118	0.4022
CQUJHB001214	164.411	137.646	160.02	133.17	122.914	158.751	1.02068	0.983941
CQUJHB001216	30.9945	28.5577	32.9856	24.8213	21.8495	30.1324	1.10388	0.891897
CQUJHB001217	44.4847	44.8697	24.2495	42.1041	28.8175	42.4447	-1.07949	0.94455
CQUJHB001218	0.43178	0.527059	0.26811	0.190875	0.78259	0.45642	-1.26275	0.949104
CQUJHB001219	0	1.98306	0.242103	0.517082	0.160609	0.858642	1.35523	#N/A
CQUJHB001220	1530.04	14526	2078.86	689.519	791.722	3271.22	3.70087	0.0490847
CQUJHB001221	0	0	0.0692317	0	0	0	3.59635	#N/A
CQUJHB001222	0	0	0	0	0	0	#N/A	#N/A
CQUJHB001223	0	0	0	0	0	0	#N/A	#N/A
CQUJHB001224	5.45309	6.88893	5.1456	4.54755	4.44937	5.0343	1.14499	0.878241
CQUJHB001225	0.495704	0	1.47745	0	0.980127	0.523992	1.05008	#N/A
CQUJHB001226	16.1048	13.1057	23.2969	11.5161	11.8391	16.2755	1.20674	0.804006
CQUJHB001227	0	0	0	0	0	0	#N/A	#N/A
CQUJHB001228	0	0	0	0	0.712392	0	-14.4244	#N/A
CQUJHB001229	0	0	0	0	0	0	#N/A	#N/A
CQUJHB001230	0.176207	0.860359	0	0.186948	0	0	4.0711	#N/A
CQUJHB001231	0	0	0	0	0	0	#N/A	#N/A
CQUJHB001232	4.01845	3.64281	2.86216	4.82767	2.83349	3.09212	-1.11408	0.93717
CQUJHB001233	27.0159	13.2615	28.01	25.0251	29.4855	33.5791	-1.41707	0.417975
CQUJHB001235	0	0	0	0	0	0.433922	-8.98153	#N/A
CQUJHB001236	0	0	0	0	0	0	#N/A	#N/A
CQUJHB001238	0	0	0	0	0	0	#N/A	#N/A
CQUJHB001239	1.40417	3.6423	4.44673	0.931104	2.08229	7.14321	-1.13848	0.961193
CQUJHB001240	0	0	0	0	0	0	#N/A	#N/A
CQUJHB001241	0	0	0	0	0	0	#N/A	#N/A
CQUJHB001242	0	0	0.121453	0.0864657	0.402852	0	-4.60313	#N/A
CQUJHB001243	0	0	0	0	0	0	#N/A	#N/A
CQUJHB001244	64.8829	80.8973	53.4109	59.1679	49.7884	61.2371	1.07784	0.934045
CQUJHB001245	0	0	0	0	0	0	#N/A	#N/A
CQUJHB001247	4.69922	3.94949	6.88823	2.52008	3.24948	3.58303	1.50961	0.403532
CQUJHB001249	0	0	0	0	0	0	#N/A	#N/A
CQUJHB001250	0	0	0.145559	0	0	0.0516239	1.78899	#N/A
CQUJHB001251	80.6459	91.869	59.0216	76.6756	81.5026	101.311	-1.21378	0.735318
CQUJHB001253	24.7762	23.0447	24.2339	18.2155	15.0761	25.6737	1.12656	0.850759
CQUJHB001254	0	0	3.41094	0	0.0942828	0	22.0455	#N/A
CQUJHB001255	0	0	0	0	0	0	#N/A	#N/A
CQUJHB001256	2.09377	1.49088	0.468037	1.62902	1.62145	1.88126	-1.35087	0.878241
CQUJHB001257	0	0	0	0.0565261	0.368705	0	-22.5536	#N/A
CQUJHB001258	2.02788	1.48522	3.02206	0.143433	1.60384	3.85849	1.08289	0.984389
CQUJHB001259	3123.93	2596.93	2953.13	1641.49	1570.41	2704.95	1.35322	0.547827
CQUJHB001260	12.4029	22.9346	21.5947	11.2047	15.9039	6.23084	1.53425	0.620172
CQUJHB001261	107.192	57.4976	72.6627	67.2634	50.8467	65.671	1.18098	0.809248
CQUJHB001262	29.3375	32.0228	27.7506	47.7759	48.7447	43.144	-1.71614	0.0623985
CQUJHB001263	5.56902	6.66194	2.48978	2.59974	2.20226	2.47247	1.88197	0.698501
CQUJHB001264	6.84824	6.36041	7.09957	5.37029	5.15133	6.13745	1.11436	0.961416
CQUJHB001265	67.2791	114.35	77.5368	29.5038	42.6954	63.3971	1.77637	0.112577
CQUJHB001266	0	0	0	0	0	0	#N/A	#N/A
CQUJHB001267	0.990013	1.02255	0.11349	4.84782	1.50577	2.01252	-4.14531	0.307458
CQUJHB001268	0.295474	0.360675	0	0.626971	0	0.312336	-1.35775	#N/A
CQUJHB001269	0.888362	0	0	0.523619	0	0	1.51246	#N/A
CQUJHB001270	12.3141	14.3032	10.3503	10.8044	9.73075	10.2693	1.1031	0.911702
CQUJHB001271	5.1411	2.22681	8.65015	6.33425	5.57447	4.38265	-1.14387	0.958448
CQUJHB001272	6.8854	3.22052	3.50025	1.91162	3.3081	1.70054	1.78004	0.453267
CQUJHB001273	74.9581	70.9883	74.0714	71.628	63.263	65.0903	1.00588	0.994289
CQUJHB001274	61.4787	68.1732	77.9313	98.0751	85.3837	66.2398	-1.32886	0.53835
CQUJHB001275	0.45049	0	0	0.0318634	0	0	9.69835	#N/A
CQUJHB001276	0	0	0	0	0	0	#N/A	#N/A
CQUJHB001277	0.383363	1.63785	0	0.813463	0.379001	0	1.53049	#N/A
CQUJHB001278	0	0	0	0	0	0	#N/A	#N/A
CQUJHB001279	0.134253	0	0	6.9794	2.52178	16.7459	-130.403	0.000414051
CQUJHB001280	1.50013	1.92753	3.41219	1.84287	2.81	1.91957	-1.09213	0.97506
CQUJHB001281	3.39449	2.07177	1.18035	1.80071	1.7898	0.717641	1.42459	0.902966
CQUJHB001282	15.4259	16.4761	22.7273	12.2747	28.941	11.6738	-1.08026	0.961193
CQUJHB001283	0	0	0	0	0	0	#N/A	#N/A
CQUJHB001284	9.05303	5.90641	4.41957	3.14642	6.01811	7.42473	1.09084	0.971622
CQUJHB001285	13.574	14.0518	15.5906	13.1681	11.8255	17.9555	-1.08367	0.923686
CQUJHB001286	0	0	0	0.861803	1.20457	0	-69.2785	#N/A
CQUJHB001287	0.327669	1.19992	0	0	0	0	11.5879	#N/A
CQUJHB001288	0	0	0	4.03223	1.20771	3.87397	-173.349	0.096674
CQUJHB001289	0	0	0.289759	0.103144	0.432502	0	-2.17196	0.850611
CQUJHB001290	3.71972	1.00901	0.527937	2.44305	1.2258	1.4979	-1.06385	0.984389
CQUJHB001291	0	0	0.216154	0.307773	0	0	-1.66824	#N/A
CQUJHB001292	12.8387	6.43659	10.374	5.61657	5.41908	6.01457	1.58485	0.255841
CQUJHB001294	0.728741	2.04596	0.0543005	5.14153	1.90919	0.885876	-3.04771	0.365399
CQUJHB001295	9.47353	6.89245	8.0407	5.99067	6.2645	5.57078	1.26097	0.816423
CQUJHB001296	6.06546	7.40389	5.22258	5.00515	5.72993	12.2533	-1.31594	0.875123
CQUJHB001297	0	0	0	0	0	0	#N/A	#N/A
CQUJHB001299	12.5437	8.98086	4.67333	4.86266	10.6124	10.4546	-1.06639	0.974205
CQUJHB001300	1.2594	1.55781	0.625611	0.570101	1.27828	1.68628	-1.09738	0.961416
CQUJHB001301	14.3596	8.55643	14.7565	12.9605	17.2574	13.9201	-1.29326	0.656177
CQUJHB001302	0	0	0	1.32941	1.08392	2.9802	-89.0745	0.190215
CQUJHB001303	32.4023	22.6397	29.06	37.9552	58.3417	76.8718	-2.23614	0.00233946
CQUJHB001304	25.1908	17.5711	23.0732	10.2111	17.2922	15.747	1.38887	0.574638
CQUJHB001305	25.2518	43.7666	41.9977	28.9373	40.1362	28.8312	1.03031	0.976982
CQUJHB001306	0	0	0	0	0	0	#N/A	#N/A
CQUJHB001307	3.269	2.80173	1.62388	2.92712	2.49834	1.86256	-1.03329	0.984069
CQUJHB001308	0	0	0	0	0	0	#N/A	#N/A
CQUJHB001310	8.88492	6.32783	8.04648	7.10015	3.30803	4.40792	1.42644	0.47268
CQUJHB001311	0	0	0	0	0	0	#N/A	#N/A
CQUJHB001312	0	0	0	0	0	0	#N/A	#N/A
CQUJHB001313	14.8662	8.25555	8.84276	13.3355	14.3817	24.887	-1.77252	0.226022
CQUJHB001314	0	0	0	0	0	0	#N/A	#N/A
CQUJHB001315	5.10865	0	8.39006	2.10166	1.23686	2.20416	2.18072	0.712478
CQUJHB001316	0.292125	0.356587	0.625804	0.96854	0.920555	1.02289	-2.61553	0.38401
CQUJHB001317	0	0	0	0	0	0	#N/A	#N/A
CQUJHB001318	2601.08	2574.87	2414.9	2127.78	1821.53	1436.45	1.27912	0.652242
CQUJHB001319	10.5852	6.55985	8.85804	7.94767	8.53276	8.52102	-1.04384	0.977235
CQUJHB001321	44.9534	61.7143	54.4636	44.225	34.9763	42.5817	1.21042	0.76227
CQUJHB001322	0	0	0	0	0	0.476833	-3.75405	#N/A
CQUJHB001323	118.876	127.204	178.449	98.3792	87.5222	164.061	1.11835	0.895
CQUJHB001324	38.0882	69.2037	56.7611	54.9352	49.628	63.2684	-1.11509	0.910239
CQUJHB001325	0	0	0	0	0	0	#N/A	#N/A
CQUJHB001326	3.83105	2.49409	3.91491	2.2839	2.70532	4.28108	1.01492	0.993356
CQUJHB001327	0.193359	0.118013	0.0360193	0	0	0.0510983	5.88148	#N/A
CQUJHB001328	2.54027	2.53703	1.03245	1.47006	0.456612	0.976449	2.0061	0.815207
CQUJHB001329	10.8827	13.3704	8.74088	13.4204	9.50134	9.78565	-1.08029	0.948278
CQUJHB001330	0	0	0	0	0	0.462944	-8.98153	#N/A
CQUJHB001331	0	0	0	0	0	0	#N/A	#N/A
CQUJHB001333	45.615	30.717	41.5487	18.2225	26.5363	36.3113	1.33756	0.592874
CQUJHB001334	0	0.327107	0	0	0.132463	0	1.78883	#N/A
CQUJHB001335	0	1.64682	0	0	0	0	37.1345	#N/A
CQUJHB001336	36.2977	24.682	26.7524	34.2197	30.2289	27.6299	-1.14897	0.876533
CQUJHB001337	0.281222	0.542018	1.43374	0.0628137	0.117062	0.485021	3.1399	0.4159
CQUJHB001339	0	0	0	0	0	0	#N/A	#N/A
CQUJHB001340	3.63238	1.38173	2.44222	1.77454	1.88739	1.87518	1.22788	0.851318
CQUJHB001341	0	0	0	0	0	0	#N/A	#N/A
CQUJHB001342	1.11841	5.15741	4.62975	0	2.45707	0	3.8475	0.539303
CQUJHB001343	0.414605	0.607312	0	2.02344	0.573843	2.10367	-4.60502	0.429907
CQUJHB001344	18.2327	12.859	15.699	18.0545	13.0182	17.56	-1.12084	0.947711
CQUJHB001345	1.14638	0.199906	0.122028	0	0.45873	0.692456	1.19834	0.96181
CQUJHB001346	0.137808	1.17752	0.410737	0.292416	0.408719	0.291344	1.51449	#N/A
CQUJHB001347	26.5199	27.0593	23.2632	18.6551	22.0302	30.9778	-1.00976	0.992193
CQUJHB001348	5.76992	1.89815	4.45179	4.77575	2.95327	7.82946	-1.38909	0.748772
CQUJHB001349	45.5486	68.1064	52.1566	45.5806	51.7498	63.1607	-1.05096	0.953205
CQUJHB001350	0.69624	1.29718	1.31062	3.38238	2.64459	0	-2.06072	0.707278
CQUJHB001351	9.67544	6.9288	8.65133	3.55861	3.18845	1.36368	2.8138	0.32016
CQUJHB001352	0.291026	0	0	0	0	0	3.5959	#N/A
CQUJHB001353	0	0	0	0	0	0	#N/A	#N/A
CQUJHB001355	20.7764	11.7666	21.3387	18.1704	16.3765	13.5531	1.01262	0.99232
CQUJHB001356	664.976	735.803	690.056	1080.76	822.635	750.171	-1.3957	0.416049
CQUJHB001357	1.68632	0	0.285574	0.406617	0.757787	0.364613	1.16513	0.968819
CQUJHB001358	1.0192	1.10587	2.02516	1.56192	0.783691	2.27443	-1.248	0.950125
CQUJHB001359	0.180356	0.0733847	0.358369	0	0.0594346	0.381297	1.23938	#N/A
CQUJHB001360	0.501831	0	0.997143	0.709895	1.48836	1.23776	-2.60414	#N/A
CQUJHB001361	6.67693	5.09393	7.64044	4.17447	5.54009	13.7378	-1.29931	0.875401
CQUJHB001362	8.94324	7.19317	2.68621	6.76692	6.37409	4.32374	-1.01177	0.995065
CQUJHB001363	104.5	108.175	152.391	91.577	73.3891	121.787	1.16814	0.814171
CQUJHB001364	0	0	2.20407	0.261523	0	0	5.44018	#N/A
CQUJHB001365	0.151035	0	0	0.0400604	0.634594	0	-4.47648	#N/A
CQUJHB001366	39.4638	25.6462	37.2629	36.6145	40.5943	42.8136	-1.28459	0.643455
CQUJHB001367	0.0763697	1.39833	3.18669	1.45845	1.51001	0	1.36143	0.938496
CQUJHB001369	0	0	0	0	0	0	#N/A	#N/A
CQUJHB001370	44.1554	36.5906	32.0673	31.0114	72.6731	40.6272	-1.40752	0.565054
CQUJHB001371	0.964773	2.32661	0.981885	1.448	1.25622	1.64168	-1.09861	0.961416
CQUJHB001372	0	0	0	0	0	0	#N/A	#N/A
CQUJHB001373	7.18886	39.1034	14.0964	19.536	10.5982	21.4641	1.09327	0.953963
CQUJHB001374	0	2.10854	0	1.30905	1.2198	1.66944	-2.08578	0.792044
CQUJHB001376	11.7065	7.14485	6.62936	9.43927	13.6565	5.93978	-1.24821	0.91835
CQUJHB001377	2.95474	3.12585	9.68731	4.2843	2.62901	6.9755	1.03167	0.990637
CQUJHB001378	9.24588	12.6448	10.0015	7.30743	7.33215	5.57987	1.43577	0.352974
CQUJHB001379	0	0	0	0	0	0	#N/A	#N/A
CQUJHB001380	122.072	87.9442	84.1097	115.224	110.327	108.248	-1.23888	0.705032
CQUJHB001381	198.829	207.865	205.925	279.583	237.949	301.435	-1.45914	0.285392
CQUJHB001382	10.0958	9.61417	12.3244	7.14083	7.43263	8.74193	1.24433	0.725529
CQUJHB001383	0.863178	3.27802	1.35782	3.6123	2.56007	5.11978	-2.19971	0.434858
CQUJHB001385	0	0	0	0	0.716206	0	-14.4244	#N/A
CQUJHB001386	0	0	0	0	0	0	#N/A	#N/A
CQUJHB001387	0	0	0	0	0	0	#N/A	#N/A
CQUJHB001388	0.204576	0.124859	0	0.108523	0	0	2.54962	#N/A
CQUJHB001389	0	0.987185	0	0	0	0	25.9591	#N/A
CQUJHB001390	13.8825	15.1223	4.45264	4.79361	6.19586	7.39514	1.69057	0.350072
CQUJHB001391	0	0	0	0	0	0	#N/A	#N/A
CQUJHB001392	12.4491	13.0702	9.51646	20.5989	14.7306	19.5006	-1.69518	0.221421
CQUJHB001393	0	0	0	0	0	0	#N/A	#N/A
CQUJHB001394	0.0314861	0.576509	0	0	0.249022	0.0332829	1.92977	#N/A
CQUJHB001395	13.0778	19.087	21.184	17.4946	19.6746	13.8241	-1.06732	0.973744
CQUJHB001396	33.9772	70.8764	48.0337	79.8743	48.6604	57.8103	-1.33064	0.62876
CQUJHB001397	0	0	0	0	0.233079	0	-3.7541	#N/A
CQUJHB001398	0.665638	0.388597	0.172517	0.307049	0.486395	0.244739	1.10972	0.978794
CQUJHB001399	6.33419	2.9221	2.2415	3.32644	2.68077	3.22467	1.14493	0.905269
CQUJHB001400	11.5727	7.04959	11.9295	7.00257	8.81775	10.4182	1.06334	0.947711
CQUJHB001401	41.0188	29.1006	29.2581	67.6966	56.1491	31.5006	-1.7259	0.424558
CQUJHB001402	947.845	1095.08	1069.06	1503.92	1002.58	1012.31	-1.24318	0.723959
CQUJHB001403	92.0913	95.3737	89.6921	51.9298	62.0099	81.5374	1.30526	0.57893
CQUJHB001404	0	0.223228	0	1.4875	0.421852	0.902116	-12.4332	0.181771
CQUJHB001405	5.11703	0.780772	0.680865	0.339309	1.1292	2.94599	1.40711	0.888948
CQUJHB001406	0.590212	1.32083	1.13087	0.790191	0.972493	0.35651	1.28763	0.882208
CQUJHB001408	0.657992	0.535459	2.45144	1.6289	3.6862	1.04331	-2.01297	0.78127
CQUJHB001409	23.1959	19.4417	15.3723	31.5845	36.5643	16.1016	-1.60912	0.299297
CQUJHB001410	0	0	0	0	0.153426	0	-3.7541	#N/A
CQUJHB001412	15.4693	17.0811	15.6621	8.26879	10.3901	8.70656	1.60648	0.176857
CQUJHB001413	0	0	0	0	0	0	#N/A	#N/A
CQUJHB001415	0	0	0	0	0	0	#N/A	#N/A
CQUJHB001416	31.6988	37.2516	25.9181	45.6074	33.7388	25.4604	-1.21485	0.770805
CQUJHB001417	46.2573	50.8582	42.7789	37.4169	31.7035	45.9493	1.12024	0.877032
CQUJHB001418	0.226679	0	0.112603	0.0801654	0.0746998	0	1.93124	#N/A
CQUJHB001419	3.29908	4.26396	3.47046	2.74524	1.53484	2.05138	1.59633	0.758553
CQUJHB001420	302.554	246.788	262.263	163.163	105.094	167.693	1.70798	0.113767
CQUJHB001421	0.229498	0.980488	0.285009	1.13627	2.68482	0.0404324	-2.86408	0.597567
CQUJHB001422	4.27022	4.07523	5.32238	2.55357	3.3773	1.47728	1.65162	0.73515
CQUJHB001423	43.8615	43.6329	55.7763	38.4595	29.6843	49.654	1.11658	0.876533
CQUJHB001424	13.0037	17.0839	15.109	11.1073	15.1437	19.1044	-1.09415	0.941728
CQUJHB001425	100.226	66.6818	66.9437	99.1503	84.2447	78.9816	-1.23094	0.695312
CQUJHB001426	48.1595	67.444	44.6645	71.3634	57.2243	74.4875	-1.37577	0.501553
CQUJHB001427	11.7344	3.72047	4.31506	4.04213	6.32778	3.22184	1.32435	0.898543
CQUJHB001428	0.777277	1.9503	0.675699	0.418056	1.23269	3.27512	-1.51363	0.659419
CQUJHB001429	6.56132	5.67316	6.92611	12.7623	10.5408	9.82564	-1.88844	0.691623
CQUJHB001430	0	0	0	0	0	0	#N/A	#N/A
CQUJHB001431	64.6596	48.035	91.3232	50.1959	38.9037	55.5687	1.28436	0.612013
CQUJHB001432	3.01101	2.54611	3.35911	2.62346	1.94569	2.6494	1.12746	0.9042
CQUJHB001433	0.212111	0	0	0	0	0	6.25925	#N/A
CQUJHB001434	0	0	0	0	0	0	#N/A	#N/A
CQUJHB001435	0	0.186233	0	0	1.20665	1.45146	-11.7125	#N/A
CQUJHB001436	0.204422	0	0	0	0.202096	0	1.0275	#N/A
CQUJHB001437	13.8991	23.9069	32.0114	9.9203	17.1138	21.7713	1.30999	0.758459
CQUJHB001438	0	0	0	0	0	0	#N/A	#N/A
CQUJHB001439	2.41322	1.55839	2.38981	0.776356	0.892736	3.14341	1.23965	0.86872
CQUJHB001440	11.6332	7.54389	3.9278	3.95341	5.84028	6.43676	1.32112	0.855509
CQUJHB001441	16.6528	7.25983	12.4085	17.4738	14.8351	13.3474	-1.38283	0.682302
CQUJHB001442	18.9383	31.5375	28.4098	21.9556	21.6986	23.2008	1.07497	0.949104
CQUJHB001443	0.758844	0	0	0	0	1.06953	-1.37909	#N/A
CQUJHB001444	0.291026	0	0	0	0	0	6.25925	#N/A
CQUJHB001445	0	0	0	0	0	0	#N/A	#N/A
CQUJHB001446	0	0.555948	0.147551	0	0.234921	0.251185	1.35751	0.947711
CQUJHB001447	6.65543	5.36679	4.68865	6.07685	3.50917	8.39964	-1.15775	0.893615
CQUJHB001448	0	0	0	0	0	0	#N/A	#N/A
CQUJHB001449	0	0	0	0	0	0	#N/A	#N/A
CQUJHB001450	0	0	0	0	0	0	#N/A	#N/A
CQUJHB001451	0	0	0	1.141	0	0	-17.8822	#N/A
CQUJHB001452	8.1496	2.5918	2.18703	0.662558	1.23477	0.924179	4.17209	0.0298208
CQUJHB001453	0	0.111917	0	0.0972739	0	0.290752	-3.05834	#N/A
CQUJHB001454	5.66207	5.99605	5.36451	2.94393	5.74592	5.98518	1.06603	0.958448
CQUJHB001455	6.19564	6.43308	9.99932	6.90061	9.20042	7.85361	-1.17125	0.852429
CQUJHB001457	27.6703	31.2415	34.1726	30.1232	23.2499	29.5356	1.02479	0.977213
CQUJHB001458	0	0	0	0	0	0	#N/A	#N/A
CQUJHB001459	0	0	0	0	0	0	#N/A	#N/A
CQUJHB001460	0	0	0	0	0	0	#N/A	#N/A
CQUJHB001461	1.59835	3.57693	0.793985	0.282631	0	0.281594	8.58168	#N/A
CQUJHB001462	4.79034	2.6496	6.69266	4.84411	10.7296	10.6813	-2.04676	0.355742
CQUJHB001463	2.3982	1.84008	0	3.78024	1.69351	1.37618	-1.75022	0.812902
CQUJHB001464	0	0	0	0	0	0	#N/A	#N/A
CQUJHB001465	12.4158	5.34902	7.75151	6.2367	7.64298	3.18223	1.34044	0.67553
CQUJHB001466	9.33554	6.49173	8.49566	15.5876	27.1962	9.26163	-2.38813	0.0265165
CQUJHB001467	20.8308	16.4922	17.6924	21.946	20.2697	14.5513	-1.1383	0.860327
CQUJHB001468	0	0.0890507	0.434872	0	0	0	15.3955	#N/A
CQUJHB001469	0	0	0	0	0	0	#N/A	#N/A
CQUJHB001471	4.89671	12.1356	10.3195	2.83374	9.33968	3.03249	1.61937	0.56608
CQUJHB001472	1.42662	1.38178	1.61763	1.48068	1.57902	0.754015	1.04377	0.980623
CQUJHB001473	0	0	0	0	0	0	#N/A	#N/A
CQUJHB001474	0	0	0	0	0	0	#N/A	#N/A
CQUJHB001475	0.311634	0	0	0	0	0	19.2789	#N/A
CQUJHB001476	1.26844	0	2.9536	1.85043	1.01888	1.84364	-1.24895	0.949452
CQUJHB001477	94.0392	112.419	109.812	94.5151	95.6584	129.084	-1.09818	0.906899
CQUJHB001478	0	1.21369	0	1.11041	1.65553	1.60419	-3.76244	0.514218
CQUJHB001479	3.06138	2.5479	3.21431	2.14073	4.47104	2.64771	-1.16028	0.947711
CQUJHB001480	9.34701	6.14657	3.42374	8.11373	14.7788	2.32872	-1.49	0.668977
CQUJHB001481	7.93707	8.23523	3.54848	2.94731	5.1004	3.77551	1.57068	0.881523
CQUJHB001482	0	0	0	0	0	0	#N/A	#N/A
CQUJHB001483	0	0	0.102476	0	0.135963	1.16301	-11.7071	#N/A
CQUJHB001484	4.91544	6.8277	4.79931	1.97813	1.74272	3.2609	2.19456	0.152404
CQUJHB001486	0	0	0	0	0	0	#N/A	#N/A
CQUJHB001487	27.1777	12.3378	31.6316	34.9111	21.8723	26.7105	-1.29832	0.733419
CQUJHB001488	0.0369091	0.0450536	0	0.0587384	0.0729782	0	-1.59651	#N/A
CQUJHB001489	10.3784	9.03878	9.21036	4.08274	9.97208	7.39594	1.21758	0.843954
CQUJHB001490	0	0.505552	0.925809	0.768963	0.102362	0.766143	-1.29171	#N/A
CQUJHB001491	6.18463	3.66256	3.10265	2.40377	3.02686	0.0647284	2.08287	0.63156
CQUJHB001492	9.51491	13.8936	17.4436	13.5615	13.6308	13.0563	-1.08656	0.921326
CQUJHB001493	13.4191	11.3676	12.4577	24.0396	15.0062	13.1384	-1.54634	0.313741
CQUJHB001494	3.61326	0.882115	0.886888	2.36776	3.46708	3.07803	-1.80434	0.466762
CQUJHB001495	6.24025	3.2819	6.62842	4.12029	6.53021	9.75419	-1.37478	0.698501
CQUJHB001496	1.08642	1.94779	2.63095	1.04458	0.9398	1.22019	1.58641	0.773453
CQUJHB001498	0	0	0	0	0	0	#N/A	#N/A
CQUJHB001499	27.8236	33.1303	41.4642	21.1544	16.5641	19.0733	1.63837	0.217734
CQUJHB001500	29.4021	31.9233	39.0891	20.3584	35.34	22.0014	1.1689	0.830117
CQUJHB001501	3.88148	2.1513	1.90729	1.60271	1.53492	1.64119	1.53116	0.632969
CQUJHB001502	0	0	0	0.393719	0	0	-9.32068	#N/A
CQUJHB001504	4.71185	7.18948	6.19576	5.51368	5.75429	2.05089	1.21995	0.9042
CQUJHB001505	9.25443	4.35195	9.04359	7.80656	11.5489	3.44795	-1.13099	0.942073
CQUJHB001506	0	0	0	0	0	0	#N/A	#N/A
CQUJHB001508	112.851	154.043	95.6023	154.754	220.124	250.213	-1.86624	0.0424892
CQUJHB001509	62.9421	56.9148	56.0585	31.1066	27.3329	28.407	1.8518	0.00878346
CQUJHB001510	0	0	0	0.258696	0	1.80423	-22.0322	#N/A
CQUJHB001511	0	0	0	0	0.430184	0	-17.0872	#N/A
CQUJHB001512	0	0	0	0	0	0	#N/A	#N/A
CQUJHB001513	8.44798	12.647	14.8859	3.6641	7.82658	8.53693	1.64525	0.414333
CQUJHB001514	13.3868	16.9551	16.2748	12.7612	11.1448	14.4699	1.1089	0.90762
CQUJHB001515	46.0374	41.6972	45.9012	29.202	26.3201	29.5278	1.43904	0.360979
CQUJHB001516	2.00485	2.03937	0.497956	0	0	1.76605	2.40832	#N/A
CQUJHB001517	1.0064	0	0	2.70496	4.64309	0	-7.98963	0.250524
CQUJHB001518	0.319922	3.12414	1.27138	6.33591	4.74423	4.62178	-3.62786	0.288971
CQUJHB001519	0	0	0	0	1.2218	0.870927	-27.5574	#N/A
CQUJHB001521	0.840355	4.98241	0.983984	1.30553	2.28468	1.58627	1.21922	0.918688
CQUJHB001522	0	0	0	0	0	0	#N/A	#N/A
CQUJHB001523	0.261755	0	0	0	0	0	3.5959	#N/A
CQUJHB001524	0	0	0	0	1.67025	3.03601	-71.4278	#N/A
CQUJHB001525	30.1713	21.8447	30.4161	55.5476	43.1336	35.6452	-1.79981	0.157857
CQUJHB001526	0	0	0	0	0	0	#N/A	#N/A
CQUJHB001527	0.0416519	1.52529	0.124144	0	0	0	93.081	0.170019
CQUJHB001528	2.90679	2.75972	0.240659	4.62597	1.75616	1.70704	-1.48061	0.875401
CQUJHB001529	6.28464	5.60755	8.22472	4.2308	3.34311	2.56289	1.78908	0.250524
CQUJHB001530	91.619	95.0777	93.0072	74.6864	65.3009	87.9623	1.12636	0.850281
CQUJHB001531	29.0884	28.7857	19.4447	28.131	17.929	21.6378	1.04784	0.961416
CQUJHB001532	0.0714504	0.174434	0	0.227418	0	0	1.03467	#N/A
CQUJHB001533	0	0	0	0	0	0	#N/A	#N/A
CQUJHB001534	0	0	0	0	0	0	#N/A	#N/A
CQUJHB001535	0	0	0	0	0	0	#N/A	#N/A
CQUJHB001536	0	0	0	0	0	0	#N/A	#N/A
CQUJHB001537	0.43985	2.14764	0	8.71102	5.50804	0	-5.92377	0.327147
CQUJHB001539	0	0.0612492	0	0	0	0	3.59621	#N/A
CQUJHB001540	0	0	0	0	0	0	#N/A	#N/A
CQUJHB001541	0	0	0	0	0	0	#N/A	#N/A
CQUJHB001542	0.796693	0.0810412	1.55006	0.0469587	0.831385	1.00591	1.17009	0.960893
CQUJHB001543	9.20004	11.7101	6.56225	10.762	9.32857	20.6138	-1.58215	0.49413
CQUJHB001544	45.6827	40.8676	47.7951	17.5943	23.8188	26.9562	1.79231	0.147225
CQUJHB001545	0.458736	0	0	0	0	0	3.5959	#N/A
CQUJHB001546	0	0.15155	0	0	0	0	3.59621	#N/A
CQUJHB001547	28.8565	30.3656	23.7261	52.7854	57.3843	68.72	-2.3263	0.0720112
CQUJHB001548	0	0	0	0	0	0	#N/A	#N/A
CQUJHB001549	0.710379	1.3007	0	0.376841	1.75574	1.87729	-1.99949	#N/A
CQUJHB001551	92.6465	109.318	114.16	201.506	182.966	180.076	-1.96147	0.0160301
CQUJHB001552	0.0860039	0	1.47393	0.182493	0.722715	0.0454559	1.38795	0.943478
CQUJHB001553	0	0	0	0	0	0	#N/A	#N/A
CQUJHB001554	0.387387	0	0	0	0.12766	0	2.47814	#N/A
CQUJHB001555	115.724	97.9469	106.49	80.8828	94.3318	120.842	-1.00631	0.994149
CQUJHB001556	0.311455	0	5.3377	0	0.923733	0	4.91149	0.609142
CQUJHB001557	0	0	0	0	0	0	#N/A	#N/A
CQUJHB001558	9.57608	9.69568	11.5052	9.45099	11.4486	10.6718	-1.13582	0.902201
CQUJHB001559	14.9589	11.7952	7.33857	8.87186	7.8077	9.3304	1.20964	0.809737
CQUJHB001561	0	0	0	0	0	0	#N/A	#N/A
CQUJHB001562	0	0	0	0	0	0	#N/A	#N/A
CQUJHB001563	0	4.04875	0.197718	0	0.524656	0	6.7399	0.491876
CQUJHB001564	5.44733	7.02932	16.6997	6.60501	8.30881	8.3905	1.12692	0.934659
CQUJHB001565	11.704	7.92461	9.81107	8.63398	7.14135	8.98894	1.10116	0.948034
CQUJHB001566	23.5522	12.9372	19.4506	26.9661	21.6349	17.5311	-1.30488	0.712478
CQUJHB001567	0.0509131	0	0	1.24238	2.76836	0	-58.3587	0.0404373
CQUJHB001568	0.141704	0	0	0.701594	0.32688	0	-6.77897	#N/A
CQUJHB001569	10.6437	7.68937	0.647422	2.3046	0.644241	2.75537	3.10939	0.53415
CQUJHB001570	0	0	0	0	0	0	#N/A	#N/A
CQUJHB001571	0.156087	0.381059	0	0.165601	0.617242	0.164994	-1.79274	#N/A
CQUJHB001572	0	1.04993	0	2.12931	0.566895	0	-2.64272	#N/A
CQUJHB001573	1.1894	10.4856	0	0.701056	1.11054	6.42606	1.39495	0.9042
CQUJHB001574	87.0407	98.8082	89.0757	136.862	91.3029	176.913	-1.59448	0.158428
CQUJHB001575	4.16391	6.27868	7.48286	8.9654	5.6905	12.4279	-1.65484	0.676012
CQUJHB001576	0.155907	0.57093	0	0.330821	0.462398	0.494412	-1.81199	#N/A
CQUJHB001577	0	0.196654	1.56056	0.341848	0.796353	0	1.29868	0.956998
CQUJHB001578	0	0	0	0	0.297305	0	-3.7541	#N/A
CQUJHB001579	143.651	89.5138	119.335	107.187	131.517	128.184	-1.14097	0.842868
CQUJHB001580	3.73533	4.1071	7.47878	4.38655	3.55187	2.80312	1.27975	0.78373
CQUJHB001581	2.96114	2.08675	1.04635	6.2509	4.46662	6.26024	-2.98535	0.0218812
CQUJHB001582	0.404868	1.48262	1.65923	1.07387	1.30085	0.855945	-1.05018	0.991179
CQUJHB001583	8.95547	14.0234	19.9515	18.235	13.6828	21.1324	-1.35757	0.69429
CQUJHB001584	0	0	0	0	0	0	#N/A	#N/A
CQUJHB001586	35.5511	37.5623	41.1682	35.4922	53.6993	36.7173	-1.21512	0.771042
CQUJHB001587	0.953008	1.46677	3.08745	1.0111	0.0819273	0.0437997	4.23612	0.338394
CQUJHB001588	16.7319	25.1518	26.3201	22.9295	16.5415	16.7042	1.10232	0.919517
CQUJHB001589	14.763	11.6383	11.2295	10.1156	10.7942	7.64016	1.2122	0.902966
CQUJHB001590	9.54659	3.67995	4.61749	7.55197	12.4598	4.69161	-1.5394	0.586946
CQUJHB001591	0	0	0	0	0	0	#N/A	#N/A
CQUJHB001592	0.232122	0	0	0	0	0	3.5959	#N/A
CQUJHB001593	5.59203	10.0115	3.40287	6.42731	6.40373	3.54669	1.06061	0.968819
CQUJHB001594	13.403	9.63162	11.5978	15.0228	11.5408	7.65522	-1.09117	0.952738
CQUJHB001595	40.6294	34.3349	28.1782	32.9927	31.6702	34.6887	-1.04056	0.969153
CQUJHB001596	0	0	0	0	0	0	#N/A	#N/A
CQUJHB001597	6.05684	6.33717	2.57893	9.36367	3.93492	1.09757	-1.06338	0.985167
CQUJHB001598	0	0.157573	0.192374	0.798914	0.255238	0.841469	-6.00101	0.2342
CQUJHB001599	0	0	1.81687	0	1.00441	1.07395	-1.31791	#N/A
CQUJHB001600	10.7127	9.01939	10.0588	8.54459	6.84987	5.02688	1.32083	0.647351
CQUJHB001601	0	0	0	0	0	0	#N/A	#N/A
CQUJHB001602	0	0	0	0	0	0	#N/A	#N/A
CQUJHB001603	0	0	0	0	0	0	#N/A	#N/A
CQUJHB001604	0	0	0	0	0	0	#N/A	#N/A
CQUJHB001605	4.30866	0.751347	1.70353	2.14571	0.260794	5.20519	-1.18911	0.955159
CQUJHB001606	5.55447	4.12202	4.09176	6.22789	6.58328	16.9138	-2.3054	0.0445036
CQUJHB001607	0.987789	0	0	0	0	0	8.55106	#N/A
CQUJHB001608	0	0	0.771049	0	0.28417	0	2.17016	#N/A
CQUJHB001610	0.329865	1.00664	0.122896	0	0.570695	0.174345	1.75813	#N/A
CQUJHB001611	0	0	0	0	0	0	#N/A	#N/A
CQUJHB001612	1.75137	1.23337	1.305	0.500266	0.33297	1.28168	1.89519	0.7911
CQUJHB001613	5.53183	5.67423	5.86996	3.45689	2.86329	5.72505	1.31125	0.645745
CQUJHB001614	8.13958	12.8844	8.45191	2.73001	4.15327	20.1502	1.04332	0.980564
CQUJHB001615	15.791	19.0682	7.59117	32.7866	14.2684	22.9741	-1.78219	0.429116
CQUJHB001616	1.295	7.42955	7.71951	7.00707	3.58473	3.42224	1.05701	0.984223
CQUJHB001617	3.544	2.03578	1.2427	1.57984	2.26708	2.83329	-1.0517	0.979437
CQUJHB001618	0	0.542938	0	0	0	0.0587715	6.71131	#N/A
CQUJHB001619	11.4793	6.09232	5.10024	18.8359	8.81107	5.65265	-1.62609	0.570883
CQUJHB001620	35.8964	50.6047	63.2434	114.341	98.3801	217.73	-3.10318	2.88474e-05
CQUJHB001621	22.5545	19.2885	16.7054	17.4813	20.1616	10.1363	1.11001	0.938236
CQUJHB001622	50.511	49.455	61.3932	52.1438	42.6742	69.8839	-1.11172	0.875723
CQUJHB001623	14.5418	22.6779	18.432	21.8521	13.1485	20.4044	-1.08386	0.933132
CQUJHB001624	442.263	333.796	394.999	518.979	369.414	723.635	-1.49257	0.337873
CQUJHB001625	0	0	0	0.158037	0.220893	0.0787285	-17.1614	#N/A
CQUJHB001626	6.22	6.15611	5.01049	3.56711	6.98021	5.68645	-1.01518	0.995717
CQUJHB001628	0	0	0	0	0.865004	0	-33.0669	#N/A
CQUJHB001629	0.922685	0	0.458346	0	0	0	11.5864	#N/A
CQUJHB001630	0	0	0	0	0	0	#N/A	#N/A
CQUJHB001631	0	0	0.84855	0	0.75056	0.401262	-1.65534	#N/A
CQUJHB001632	0.919811	0	0.514032	0.97588	1.13668	1.9446	-2.85639	0.693746
CQUJHB001633	59.7298	30.8519	37.3279	22.4864	35.8559	35.5827	1.24708	0.772996
CQUJHB001634	0	0	0	0	0	0	#N/A	#N/A
CQUJHB001636	0	0	0.221618	0	0	0	3.59635	#N/A
CQUJHB001637	1.17426	0.637057	1.47774	2.24251	1.57366	0.606844	-1.51252	0.797867
CQUJHB001638	28.1064	18.7426	16.2889	18.2231	26.5002	16.5057	-1.05906	0.975865
CQUJHB001639	0	0	0	0	0.22424	0	-22.4133	#N/A
CQUJHB001640	0	0	0	0	0	0.635777	-11.5208	#N/A
CQUJHB001641	4.23795	3.85792	2.78316	2.51487	1.84632	3.87237	1.23741	0.916365
CQUJHB001642	0.048383	0	0	0.359326	0.0478324	0	-6.26681	#N/A
CQUJHB001643	0.399785	0	0	5.08985	5.5333	0.633899	-23.575	0.0871408
CQUJHB001644	10.6375	3.74821	10.4595	10.1807	7.15556	6.66561	-1.07256	0.958206
CQUJHB001645	0	0	0	0	0	0	#N/A	#N/A
CQUJHB001646	0	0	0	0	0	0	#N/A	#N/A
CQUJHB001647	0.133459	0.760238	0	0.377584	0.26388	0.893473	-1.76854	0.873662
CQUJHB001648	0	0	0	0	0	0	#N/A	#N/A
CQUJHB001650	0.179956	0	0	0	0	0	10.6514	#N/A
CQUJHB001651	0.0857586	3.5592	0.127802	2.6386	1.95	2.53827	-1.99479	0.785265
CQUJHB001652	33.899	17.339	27.6906	19.5915	20.3433	26.4997	1.08721	0.915226
CQUJHB001653	9.83204	17.9191	6.20686	6.88181	11.4752	20.9306	-1.2278	0.85417
CQUJHB001654	0	0	0	0	0	0	#N/A	#N/A
CQUJHB001656	0.211945	0	0	0.112432	0.104767	0	1.0433	#N/A
CQUJHB001657	19.4887	22.8182	21.1896	18.7778	17.006	17.0272	1.09536	0.931515
CQUJHB001658	1.5389	0.704431	6.1634	0.612266	3.13787	0	1.91742	0.812834
CQUJHB001659	19.0296	14.9108	17.6773	13.6561	15.6193	18.1947	-1.00185	0.998613
CQUJHB001660	73.3106	66.8563	60.8696	74.7731	73.9172	89.5612	-1.28927	0.586326
CQUJHB001661	0	0	0	0	0	0	#N/A	#N/A
CQUJHB001662	69.9757	114.885	76.6151	66.2327	60.9774	47.8031	1.36276	0.508392
CQUJHB001663	15.5655	14.1793	16.9647	23.7856	15.5032	20.8742	-1.40991	0.610523
CQUJHB001664	0.381203	0	0.852136	0	0	0	14.2526	#N/A
CQUJHB001665	21.3584	23.2558	16.615	6.11831	15.372	7.8569	1.89597	0.134896
CQUJHB001666	0	0	0	0.0868055	0	0	-3.75417	#N/A
CQUJHB001667	0	0	0	0	0	0	#N/A	#N/A
CQUJHB001668	0	0.0874016	1.38716	0.227899	1.41574	0.908253	-1.97851	0.843954
CQUJHB001669	0.766416	0	0	0	0.432969	3.00914	-4.32025	0.625321
CQUJHB001670	0	0	0	0.0886821	0	0	-3.75417	#N/A
CQUJHB001671	0	0	0	0	0.406761	0	-30.4033	#N/A
CQUJHB001672	0.402633	0	0	0.0899319	0.146651	1.12003	-3.40946	0.637903
CQUJHB001673	1.62835	3.19446	5.97996	2.65311	1.95478	3.44254	1.21438	0.920917
CQUJHB001675	0	0	0	0	0	0	#N/A	#N/A
CQUJHB001676	0.408227	0.498308	0	0	0	0	11.5869	#N/A
CQUJHB001677	0.0523915	0.511619	0.780767	1.88989	0.932316	3.48902	-5.14741	0.207459
CQUJHB001678	19.7403	31.8628	30.5122	22.0687	22.6608	27.0751	1.0455	0.966918
CQUJHB001680	0	0	0	0	0	0	#N/A	#N/A
CQUJHB001681	2.10494	1.65769	1.31547	4.53854	2.14811	1.14842	-1.69651	0.777254
CQUJHB001682	18.7954	7.41233	9.04939	5.06199	8.00437	10.2397	1.39842	0.809248
CQUJHB001683	0.980631	2.99255	0.730696	0.520204	2.42368	3.62807	-1.47937	0.915961
CQUJHB001684	11.92	8.98696	9.4044	1.8598	5.54559	0.370595	3.42219	0.477664
CQUJHB001685	2223.83	2228.42	2798.28	2309.3	2058.21	2843.76	-1.08548	0.918889
CQUJHB001686	0	0	0	0	0	0	#N/A	#N/A
CQUJHB001687	2.91183	0.266577	3.14604	0.231699	0.719673	3.84749	1.2383	0.949104
CQUJHB001688	0	0	0	0	0.681198	0	-27.7399	#N/A
CQUJHB001690	0	0	0	0	0	0	#N/A	#N/A
CQUJHB001691	15.3872	9.19073	10.6031	8.62489	6.88569	8.75938	1.32587	0.509512
CQUJHB001692	75.6651	65.8101	53.7175	35.2759	49.4598	32.3545	1.51749	0.364455
CQUJHB001693	0.188216	0.306331	0.0934966	0.066563	0.186074	1.12742	-2.35905	0.792044
CQUJHB001695	0	0	0	0	0	0	#N/A	#N/A
CQUJHB001696	11.3923	10.7036	16.4116	10.2921	7.95215	9.48799	1.25948	0.73515
CQUJHB001697	0.725615	0	0	0	0	0	10.6514	#N/A
CQUJHB001698	1.76636	0.147009	4.06814	3.32215	4.24659	5.17712	-2.37192	0.412725
CQUJHB001699	0.166659	0	0	0	0.164763	0	1.03915	#N/A
CQUJHB001700	0	0	0.414537	0	0	0.147019	1.78899	#N/A
CQUJHB001701	2.80296	2.60032	6.01507	3.44964	2.88191	5.21474	-1.12805	0.961416
CQUJHB001702	11.441	11.261	12.6889	6.99326	8.39012	8.10188	1.37148	0.417383
CQUJHB001705	0	0	0	0	0	0	#N/A	#N/A
CQUJHB001706	4.44204	5.42223	11.7001	1.9728	2.34894	0.982785	3.58623	0.197837
CQUJHB001707	0	0	0	0	0.387789	0	-3.7541	#N/A
CQUJHB001708	10.3636	8.98364	7.27452	5.01959	6.6077	8.57346	1.22222	0.865423
CQUJHB001709	4.90883	3.92521	5.21621	3.80415	3.01025	2.87273	1.31744	0.674002
CQUJHB001711	0.362807	0	0.49562	0.192462	0.0896698	0	2.5844	0.779413
CQUJHB001712	3.41624	1.61422	0.164228	4.20908	3.70421	8.50377	-3.28736	0.359132
CQUJHB001713	0	0	0	0	0	0	#N/A	#N/A
CQUJHB001714	0	0	0	0	0.367547	0	-3.7541	#N/A
CQUJHB001715	16.475	24.2977	47.592	10.5081	16.4309	17.262	1.81709	0.176857
CQUJHB001716	1.24491	1.07064	0.758958	0.600361	0.951028	1.4954	-1.05801	0.98337
CQUJHB001718	0	0	0	0	0	0	#N/A	#N/A
CQUJHB001719	0	0	0	0	0	0	#N/A	#N/A
CQUJHB001720	15.2622	14.1466	20.8315	13.6577	11.3516	17.9425	1.06993	0.940211
CQUJHB001721	0	0	0	0	0.353534	0	-19.7502	#N/A
CQUJHB001722	0.750626	0.0654473	0.159804	0.51196	0.530061	2.15368	-3.31797	0.588357
CQUJHB001723	0	0	0	0	0	0	#N/A	#N/A
CQUJHB001724	18.0723	12.9584	14.728	15.1246	12.819	22.1228	-1.18588	0.771042
CQUJHB001725	0	0	0	0	0	0	#N/A	#N/A
CQUJHB001726	4.96881	1.48658	5.29952	2.27407	1.87822	1.75079	1.79103	0.620007
CQUJHB001727	0	0	0	0	0	0	#N/A	#N/A
CQUJHB001728	0	0	0	0.0875999	0	0.0872787	-6.43553	#N/A
CQUJHB001729	962.264	886.948	788.557	918.849	783.664	862.849	-1.06315	0.940517
CQUJHB001730	7.37254	9.19939	8.05712	6.77903	13.9294	8.31282	-1.2992	0.878093
CQUJHB001731	16.1066	10.4086	7.17736	19.4339	12.8011	10.9332	-1.40312	0.669344
CQUJHB001732	0	0	0	0	0.365539	0	-6.43549	#N/A
CQUJHB001733	1.86701	0.795354	1.58723	1.44906	1.35026	1.03314	1.00278	0.998613
CQUJHB001734	0	0	0	0	0	0	#N/A	#N/A
CQUJHB001735	23.9402	51.824	24.2534	22.9597	20.1701	28.1736	1.30084	0.67828
CQUJHB001736	0	0	0	0	0	0	#N/A	#N/A
CQUJHB001738	0.178768	5.45538	0.133205	0	0	0.0944847	42.8895	0.075885
CQUJHB001739	119.34	99.4982	99.326	150.982	119.763	145.192	-1.42309	0.394309
CQUJHB001740	0.420271	2.05204	0.626311	2.22945	1.66195	2.66552	-2.2755	#N/A
CQUJHB001743	33.6746	38.4617	54.5566	39.137	41.856	59.1548	-1.2085	0.724537
CQUJHB001744	0.217918	0	0	0.063055	0	0	2.9253	#N/A
CQUJHB001745	0.636224	0	0.0702323	0.275002	0.279549	0.124543	-1.05482	0.991376
CQUJHB001747	0.847055	2.16641	0.420776	1.88297	0.638032	0.298464	1.11067	0.973744
CQUJHB001748	0.243297	0.0989946	0.0402861	0.200766	0.133627	0	1.0609	#N/A
CQUJHB001749	0	0	0	0	0	0	#N/A	#N/A
CQUJHB001750	0.545674	1.61763	0.348512	0.827052	0.308266	0.0824019	1.86559	0.850611
CQUJHB001751	74.1077	36.2915	65.6962	11.0324	50.5322	10.063	2.18225	0.217858
CQUJHB001752	9.93541	7.36032	15.3169	9.08711	11.2449	9.27107	-1.00891	0.994467
CQUJHB001754	41.3959	25.6328	39.1455	42.1626	43.4548	45.7473	-1.3576	0.524956
CQUJHB001755	12.9647	7.98815	17.2967	0.524001	2.92965	3.52404	4.984	0.0280107
CQUJHB001756	80.6163	70.0873	64.247	71.9933	67.8493	76.2251	-1.08729	0.917517
CQUJHB001757	29.9873	17.8329	15.3546	3.42625	8.36171	18.3689	1.9651	0.407258
CQUJHB001758	10.9263	11.346	7.29344	5.71568	4.8759	9.8254	1.34917	0.65938
CQUJHB001759	0.113434	0.830791	0	6.73954	0.785005	2.63797	-11.0178	0.107954
CQUJHB001760	21.5226	22.3131	11.204	22.5218	17.0513	10.4405	1.00266	0.998613
CQUJHB001761	0	0	0	0	0	0	#N/A	#N/A
CQUJHB001762	0.146696	0	0.218615	0	0	0	11.5878	#N/A
CQUJHB001763	0.078496	12.8395	5.26406	1.83218	5.3546	15.1845	-1.28231	0.918074
CQUJHB001764	33.7887	48.1889	42.5181	19.6617	22.6671	30.0678	1.58129	0.232994
CQUJHB001765	9.22133	8.49148	22.1803	10.8133	17.0333	21.3762	-1.35818	0.726617
CQUJHB001766	0.338318	0	0.16806	0	0	0	11.5864	#N/A
CQUJHB001767	5.87973	2.96201	8.06688	6.63422	4.52109	3.74889	1.0162	0.994149
CQUJHB001768	0.39732	1.55198	0.355265	0.0843079	0.864157	0.167997	1.84349	0.857947
CQUJHB001769	14.6867	16.6469	11.8368	10.4939	7.85241	21.5446	1.01299	0.994149
CQUJHB001770	0	0	0	0	0	0	#N/A	#N/A
CQUJHB001771	1.43797	1.73124	3.08232	2.1944	1.26582	3.97708	-1.28981	0.821468
CQUJHB001773	17.5991	10.9414	11.5117	17.0869	17.5789	17.9486	-1.43298	0.397407
CQUJHB001774	0	0	0	0	0	0	#N/A	#N/A
CQUJHB001775	0	0	0	0	0	0.122684	-3.75405	#N/A
CQUJHB001776	4.47891	1.95259	5.95958	0	1.18606	1.01454	5.04755	0.203815
CQUJHB001777	0.701783	0.785254	3.39897	1.92345	2.13921	5.25464	-2.09811	0.624898
CQUJHB001778	0	0	0	0	0	0	#N/A	#N/A
CQUJHB001779	0	0	0	0	0	0	#N/A	#N/A
CQUJHB001780	3.19186	2.58181	3.95435	2.52962	2.96545	2.47969	1.09776	0.956629
CQUJHB001781	6.8241	8.26586	11.1866	5.06805	3.78839	5.04947	1.71107	0.380875
CQUJHB001782	270.142	240.588	203.582	1014.82	932.457	631.532	-3.98096	1.53451e-07
CQUJHB001783	0	0	0	0	0	0.131601	-3.75405	#N/A
CQUJHB001784	52.5567	77.9456	76.4311	73.8085	62.6265	88.5674	-1.1855	0.765509
CQUJHB001785	0	0	0	0	1.8152	0	-73.0239	#N/A
CQUJHB001786	15.4217	9.51009	11.2924	12.7384	11.0786	13.7071	-1.12579	0.897827
CQUJHB001787	0	0	0	0.102008	0	0.050817	-9.11711	#N/A
CQUJHB001788	0	0	0	0	0	0	#N/A	#N/A
CQUJHB001789	22.7424	20.984	28.9363	23.1719	28.7801	25.4999	-1.17439	0.797867
CQUJHB001790	17.47	18.2482	21.9417	13.7398	12.614	18.7977	1.17155	0.776223
CQUJHB001791	17.0985	17.0957	9.73148	7.2016	10.9578	14.9862	1.23225	0.827806
CQUJHB001792	3.82446	5.92526	2.4113	1.40455	2.61758	1.55489	1.995	0.733177
CQUJHB001793	29.772	27.5315	30.9231	35.0964	18.4329	59.1272	-1.37313	0.746908
CQUJHB001794	24.3389	24.395	23.9326	13.3278	15.8061	19.9183	1.35933	0.610523
CQUJHB001795	0	0.435395	0	0	0.211577	0	1.74555	#N/A
CQUJHB001796	3.44842	1.7065	4.72235	2.1754	3.2249	0	1.59325	0.862213
CQUJHB001797	0	0	0	0	0	0	#N/A	#N/A
CQUJHB001798	4.21129	4.98713	0.936703	2.0006	5.34403	5.78046	-1.38163	0.846894
CQUJHB001799	2.13787	2.0877	4.14176	0.907275	2.53625	0.903948	1.65867	0.875696
CQUJHB001800	0.0759838	0	0.0377451	0	0	0.0535466	1.93133	#N/A
CQUJHB001801	0.0926264	0.113066	0.552148	0	0.36629	0.293737	-1.06652	#N/A
CQUJHB001802	0	0.103697	0.379797	0	0	0.179598	2.03652	#N/A
CQUJHB001803	2.21229	0.329324	0.683498	1.31669	2.48051	1.31186	-1.74267	0.707278
CQUJHB001804	8.31503	24.3597	21.3754	13.2328	16.4408	14.7225	1.10655	0.955159
CQUJHB001805	0	0	0	0	0	0.963298	-16.6148	#N/A
CQUJHB001806	0.197229	1.06618	0	0	0.139275	0.119134	4.46291	0.562544
CQUJHB001808	0	0	0	0	0	0	#N/A	#N/A
CQUJHB001809	49.142	49.2285	56.762	48.1757	59.0672	76.1037	-1.2903	0.63142
CQUJHB001810	2.86041	5.29761	3.08682	3.03478	4.19304	6.8814	-1.35141	0.875696
CQUJHB001811	49.9585	42.2187	31.4985	36.695	29.037	28.726	1.2004	0.808571
CQUJHB001812	27.0161	15.3594	22.4284	30.1026	30.4894	15.1265	-1.29984	0.759122
CQUJHB001813	13.3415	6.27562	5.44546	16.4989	18.3144	21.828	-2.45102	0.0182897
CQUJHB001814	1.72391	5.34847	15.9496	3.12454	5.53896	2.35379	1.84889	0.624898
CQUJHB001815	0	0	0	0	0	0	#N/A	#N/A
CQUJHB001816	3.88089	6.64447	9.01328	4.86609	2.54121	4.79496	1.45931	0.693171
CQUJHB001817	7.10245	6.11524	6.04827	2.89306	5.70508	4.96049	1.30097	0.835003
CQUJHB001818	686.683	489.626	796.628	651.756	816.692	845.52	-1.28796	0.610523
CQUJHB001819	3.346	2.26908	5.54044	1.77498	1.28642	4.32293	1.3723	0.91489
CQUJHB001820	13.6282	4.44243	8.42384	6.51748	7.8083	9.22198	1.02817	0.98337
CQUJHB001821	2.0528	0.578258	2.11791	3.93704	1.95139	2.33687	-1.90934	0.726175
CQUJHB001823	44.7711	50.3197	32.2272	39.6134	39.752	28.2171	1.08026	0.943133
CQUJHB001824	0	0	0.993459	0.353636	0	0	1.79596	#N/A
CQUJHB001825	0	0	0	0	0	0	#N/A	#N/A
CQUJHB001826	0.175932	0	0	0	0	0	12.7895	#N/A
CQUJHB001827	0.101826	0	0	0	0	0	3.5959	#N/A
CQUJHB001828	5.20733	8.29433	2.74448	2.56025	2.51126	5.73944	1.41564	0.699997
CQUJHB001829	0.214805	1.04882	1.60057	0	0	0	28.4197	#N/A
CQUJHB001830	0.283259	0	0	0.375658	2.03026	0	-8.39674	0.377472
CQUJHB001831	0	0	0	0	0	0	#N/A	#N/A
CQUJHB001832	79.1831	52.1506	55.3348	84.4846	69.4367	56.9835	-1.24183	0.774373
CQUJHB001834	24.5037	19.3431	28.8211	9.5073	15.1155	13.1116	1.75034	0.0623985
CQUJHB001835	0	0	0	0	0	0	#N/A	#N/A
CQUJHB001836	1.33327	1.73598	0.463614	0.636545	0.900703	0.0469786	1.99601	0.694426
CQUJHB001837	17.2441	15.7653	16.9206	17.5424	19.8541	14.1775	-1.13723	0.879189
CQUJHB001838	9.10856	7.30643	4.26614	22.0887	9.51948	7.70268	-2.06842	0.610773
CQUJHB001839	0	0	0.0646799	0.138143	0.171632	0.504666	-12.6084	#N/A
CQUJHB001840	16.4197	13.8759	17.7471	10.7204	12.3084	5.34052	1.52079	0.731772
CQUJHB001841	0	0	0	1.096	0.0928434	0	-34.7015	#N/A
CQUJHB001842	0.513089	0	0	0.272183	0.126813	0.135592	1.04055	#N/A
CQUJHB001843	23.0411	26.7255	29.0545	17.3663	20.7174	28.4336	1.0849	0.935566
CQUJHB001844	13.6914	7.87215	8.22312	8.15941	13.0923	5.94218	-1.01189	0.992797
CQUJHB001845	0	0	0	0	0	0	#N/A	#N/A
CQUJHB001846	0.966622	0.674241	0.308682	0	0	0.510892	3.56729	0.655408
CQUJHB001847	0	0	0	0.0725866	0	0	-3.75417	#N/A
CQUJHB001848	9.6322	4.32838	11.1996	5.10968	8.16223	6.20983	1.1645	0.893331
CQUJHB001849	0	0	0	0	0	0	#N/A	#N/A
CQUJHB001850	0.155967	0.063461	0.774768	0.055158	0	0	11.6436	#N/A
CQUJHB001851	9.18087	6.96466	8.73474	7.86946	8.6149	11.0207	-1.20255	0.835941
CQUJHB001852	35.6269	34.7234	29.6334	41.9008	35.7676	39.9955	-1.27002	0.797867
CQUJHB001853	1.95066	1.5626	0.27253	0.905436	1.44635	1.73979	-1.14228	0.965715
CQUJHB001854	0	0	0	0	0.243397	0.173499	-14.4792	#N/A
CQUJHB001855	74.7771	59.7403	114.151	67.7429	72.1259	83.8568	1.01012	0.99193
CQUJHB001856	0.790726	0.275775	0.673363	0	0.558378	0.477629	1.5134	#N/A
CQUJHB001857	2.74047	4.38061	3.16024	2.49216	1.77394	1.82778	1.5405	0.692429
CQUJHB001858	5.82804	6.26039	2.43188	1.36033	2.30469	0	3.50536	0.422708
CQUJHB001859	0	0	0	0.47795	0.0890728	0.0952395	-20.0437	#N/A
CQUJHB001860	3.87771	5.9317	9.94828	6.77001	4.07622	4.77351	1.14009	0.92179
CQUJHB001861	0.414098	0.20219	0	0.131802	0.28657	0	1.33672	#N/A
CQUJHB001862	14.7975	8.72868	9.6709	18.9447	26.357	11.0979	-1.8875	0.134896
CQUJHB001863	0	0	0	0	0	0	#N/A	#N/A
CQUJHB001864	23.5275	19.0021	15.2902	6.75653	13.4662	8.97567	1.80976	0.528373
CQUJHB001865	0.498442	0	0	0	0	0	6.25925	#N/A
CQUJHB001866	0	0	0	0	0	0.247491	-3.75405	#N/A
CQUJHB001867	90.3398	101.363	104.032	69.1257	100.679	88.9359	1.04293	0.9603
CQUJHB001869	23.2419	15.7323	16.4539	6.51791	11.1277	18.1651	1.43625	0.515234
CQUJHB001870	0.634842	0	0	0.785797	0	0	-1.32093	#N/A
CQUJHB001871	21.6886	14.8373	19.8191	14.565	15.9282	16.1743	1.10303	0.902966
CQUJHB001872	970.483	886.038	974.776	1041.94	914.556	1298.9	-1.25235	0.706025
CQUJHB001873	0	0	0.268896	0	0	0	3.59635	#N/A
CQUJHB001874	13.8736	9.19329	16.7765	16.6538	14.3427	13.4083	-1.23318	0.810547
CQUJHB001875	4.6996	7.04041	8.43616	3.85288	2.95663	6.20974	1.41252	0.820917
CQUJHB001876	2.00307	0.195606	0	1.95515	1.22777	1.6939	-2.38902	0.659165
CQUJHB001877	9.32286	7.11255	8.14069	4.17283	2.73623	2.00177	2.50644	0.220434
CQUJHB001878	0	0	0	0	0	0	#N/A	#N/A
CQUJHB001879	7.86186	2.0452	5.56999	5.19609	5.09666	7.62932	-1.25678	0.911986
CQUJHB001880	0.448846	0	0	2.68717	1.14104	1.45727	-12.1427	0.0262809
CQUJHB001881	0	0	0	0	0	0	#N/A	#N/A
CQUJHB001882	0.414605	1.51828	0.370721	1.31964	0.819775	1.92837	-1.8757	0.819456
CQUJHB001883	10.4043	6.53729	7.99867	4.20516	7.14885	4.26456	1.44499	0.378979
CQUJHB001884	0	0	0	0	0	0.131359	-3.75405	#N/A
CQUJHB001886	13.6458	15.5727	14.3192	18.6752	20.9142	10.2422	-1.26829	0.779413
CQUJHB001887	0	0	0	0	0	0	#N/A	#N/A
CQUJHB001888	3.08481	2.46919	4.37107	3.16555	1.84982	5.77331	-1.17812	0.926728
CQUJHB001889	0.856501	0.52275	0	0.757259	0.564503	0	-1.00833	#N/A
CQUJHB001891	0	0	0.192435	0	0	0	3.59635	#N/A
CQUJHB001892	0.0741518	0	0	2.04547	6.3045	0.470301	-85.5737	0.00588061
CQUJHB001893	267.291	271.118	254.638	202.339	189.43	247.582	1.1397	0.857516
CQUJHB001894	23.1925	22.355	10.2905	30.9768	18.4764	25.7061	-1.45865	0.549402
CQUJHB001895	0.0223681	0	0	0	0	0	3.5959	#N/A
CQUJHB001896	0	0	0	0	0	0	#N/A	#N/A
CQUJHB001897	0	0	0	2.0919	9.41181	0.559943	-2196.73	0.000728031
CQUJHB001898	0	0	0	1.20855	0.900924	0	-25.5955	#N/A
CQUJHB001899	3.89453	1.17882	0.943716	4.53505	4.1789	6.91151	-2.80062	0.0229671
CQUJHB001900	25.8163	20.3309	26.993	5.52217	5.55732	20.4671	2.17047	0.374385
CQUJHB001901	0	1.35995	0.332062	0.0788015	0.58743	0	2.21674	#N/A
CQUJHB001902	0.511088	1.11211	0.860997	0.341848	0.274604	0.540254	1.97632	0.539848
CQUJHB001903	0.317918	0	0.0789632	0.337297	0.209534	1.06419	-3.91612	0.597567
CQUJHB001904	18.596	31.9141	30.1822	15.2367	14.0158	12.6507	1.74499	0.404528
CQUJHB001905	0	0	0	0	0	0	#N/A	#N/A
CQUJHB001906	12.2893	14.8247	10.7731	13.8054	12.1495	12.5321	-1.10159	0.950951
CQUJHB001907	0	0	0	0	0	0	#N/A	#N/A
CQUJHB001908	3.85148	1.92329	2.34806	2.04313	3.63458	0.92529	1.1161	0.976982
CQUJHB001909	34.1352	31.8989	35.6657	27.9668	34.6842	21.3693	1.09458	0.902988
CQUJHB001910	0	2.87749	1.171	0.18526	1.29472	0	2.42652	0.752284
CQUJHB001911	52.0394	39.7927	49.2087	31.8872	25.4288	35.1643	1.39629	0.477141
CQUJHB001912	3.65888	1.76134	4.83829	2.35102	1.12084	0	2.5798	0.534482
CQUJHB001913	2.04899	2.28675	0.959679	1.0062	0.833421	1.23767	1.59913	0.547394
CQUJHB001914	0	0	0	0	0	0	#N/A	#N/A
CQUJHB001915	0	0	0	0	0	0.610671	-11.5208	#N/A
CQUJHB001916	0	0.196654	0.240086	0	0	0	6.26056	#N/A
CQUJHB001917	32.9544	19.5385	28.4458	17.9811	20.0977	28.2299	1.12064	0.870776
CQUJHB001918	0	0	0	0	0	0	#N/A	#N/A
CQUJHB001919	1.66118	0.434517	2.03352	1.95128	0.586529	1.3797	-1.04873	0.988692
CQUJHB001921	22.7307	23.5523	9.84727	42.0634	32.9242	24.3073	-1.9245	0.389219
CQUJHB001922	21.108	11.248	30.9773	7.04808	10.6987	1.35914	2.91089	0.101642
CQUJHB001923	0	0	0	0	0.212361	0	-3.7541	#N/A
CQUJHB001924	0	0	0	0	0	0	#N/A	#N/A
CQUJHB001925	0	0.500573	0	0	0.608124	0	-1.32817	#N/A
CQUJHB001926	37.4913	47.8307	35.1702	36.2374	25.8911	50.4727	-1.00783	0.993356
CQUJHB001927	49.1048	30.1465	44.7682	31.7186	33.8395	41.9073	1.05584	0.952538
CQUJHB001929	7.04264	8.99347	6.45867	5.51774	4.92731	7.90267	1.13234	0.947711
CQUJHB001931	1.10381	0.808429	0.657984	0.234219	0.4365	0.46672	2.04235	#N/A
CQUJHB001932	16.2822	19.9843	17.643	11.9278	15.4778	13.8069	1.19446	0.776239
CQUJHB001933	18.895	18.9621	27.8245	33.6755	17.9417	17.2891	-1.1634	0.875401
CQUJHB001934	1.57129	0.799173	2.24405	0.416767	1.03561	2.00699	1.21975	0.949104
CQUJHB001936	13.3078	15.7868	10.6143	21.4768	18.5301	12.2841	-1.44225	0.76227
CQUJHB001937	0.782238	0	0.932588	0.829921	0.696003	1.24032	-1.76477	0.867178
CQUJHB001938	12.7211	12.6897	9.85258	10.1587	8.42932	12.1457	1.06143	0.953205
CQUJHB001939	1.90171	0.960556	0	0.487014	1.10211	1.36326	-1.10258	0.974189
CQUJHB001940	23.3721	14.0886	18.8127	17.22	17.0443	23.867	-1.12289	0.89653
CQUJHB001941	3.26746	8.80786	19.6803	7.79992	12.1135	8.92262	-1.01419	0.994795
CQUJHB001942	1.08406	0.110273	0.942393	0.479227	1.42897	0.477469	-1.24403	0.956629
CQUJHB001943	0	0	0	0	0	0	#N/A	#N/A
CQUJHB001945	0.0425959	1.45587	0.634788	0.632694	0.842224	2.07123	-1.75788	0.820917
CQUJHB001946	6.12127	8.85146	10.8064	11.1904	9.63604	8.80995	-1.27295	0.760497
CQUJHB001947	36.97	57.0567	39.4647	31.4256	33.7462	37.0719	1.20059	0.731543
CQUJHB001948	8.77186	12.4345	11.1747	18.0878	14.4767	16.6754	-1.67051	0.30497
CQUJHB001949	0.487763	0.992325	1.04995	0.258748	0.267896	0.143222	3.32454	0.434858
CQUJHB001950	228.964	181.546	171.84	227.826	203.461	269.661	-1.30886	0.551772
CQUJHB001951	8.24806	15.8213	17.1206	2.68776	6.52337	7.90915	2.21435	0.126282
CQUJHB001952	75.8752	53.4592	63.7976	47.9749	62.6722	62.1503	1.02217	0.981886
CQUJHB001953	3.01565	1.61048	2.52792	0.799868	1.49067	2.19157	1.47307	0.905406
CQUJHB001955	0	0	0	0	0	0	#N/A	#N/A
CQUJHB001956	0.0401386	0.0489957	0.0299084	0	0.0793637	0.148502	-1.98353	#N/A
CQUJHB001957	32.5421	15.7423	18.0019	19.931	29.7919	27.1286	-1.26875	0.698501
CQUJHB001958	0	0	0	0	0.501076	0	-17.0872	#N/A
CQUJHB001959	0	0	0	0	0	0	#N/A	#N/A
CQUJHB001960	4.91785	3.21215	0.514306	3.20381	4.05158	1.27682	-1.08748	0.969618
CQUJHB001961	1.58724	2.7986	1.2265	1.99585	1.74354	4.59847	-1.57522	0.794289
CQUJHB001962	700.721	1087.82	562.462	343.002	617.14	428.624	1.55201	0.365559
CQUJHB001963	0	0	0	0	0	0	#N/A	#N/A
CQUJHB001964	0	0	0.0719358	0	0.095443	0	-1.6197	#N/A
CQUJHB001965	5.83528	9.53215	7.54512	0.728352	3.81765	2.44917	2.97771	0.217734
CQUJHB001966	0	0	0	0.448676	0.139362	0	-23.0938	#N/A
CQUJHB001967	0	0	0	0	0	0	#N/A	#N/A
CQUJHB001968	0	0.743579	0	0	0	0	37.1345	#N/A
CQUJHB001969	4.66517	3.94766	8.86349	1.93249	2.9216	5.20645	1.59698	0.412976
CQUJHB001970	0.0442824	0.378378	2.37572	0	0	0	136.567	0.112577
CQUJHB001971	0.0421843	0	0.0628654	0.447557	0.0417043	0	-4.72334	#N/A
CQUJHB001972	0.73062	0.297281	0.120979	0	0.561794	0	1.7906	#N/A
CQUJHB001973	13.1501	9.05852	10.744	8.70963	8.76203	9.47026	1.12013	0.876885
CQUJHB001974	16.6354	13.2926	16.6361	14.166	16.5003	18.5103	-1.15405	0.865886
CQUJHB001975	0	0.266434	1.62639	0	0.215786	0	5.32235	#N/A
CQUJHB001976	0	0	0	0	0	0	#N/A	#N/A
CQUJHB001977	1.98209	1.99606	5.39072	4.20582	2.64537	3.87612	-1.27575	0.878241
CQUJHB001978	2.51708	3.74287	3.41008	3.98149	6.83188	8.75617	-2.20071	0.19232
CQUJHB001979	0	0.19607	0.119687	0.170417	0	0.169792	-1.23237	#N/A
CQUJHB001980	46.0688	56.586	57.0689	43.9893	50.6684	38.0452	1.08971	0.942541
CQUJHB001981	6.13674	4.96151	3.08803	1.86023	4.80626	3.2856	1.31024	0.878241
CQUJHB001982	0	0	0	0	0	0	#N/A	#N/A
CQUJHB001983	0	0	0	0	0	0	#N/A	#N/A
CQUJHB001984	0	0	0	0	0	0	#N/A	#N/A
CQUJHB001985	10.9938	8.44839	11.4018	5.30747	8.90209	5.16358	1.43763	0.38401
CQUJHB001986	1.9915	4.8619	0	6.23807	6.7503	6.61618	-3.04101	0.377402
CQUJHB001987	267.798	219.069	267.414	198.172	197.391	208.766	1.13837	0.862251
CQUJHB001988	0.294189	0	0	0	0	0	3.5959	#N/A
CQUJHB001989	113.637	109.904	158.37	148.931	108.702	124.736	-1.10254	0.895
CQUJHB001990	0	0	0	0	0.111676	0	-3.7541	#N/A
CQUJHB001991	0	0	0	0	0	0	#N/A	#N/A
CQUJHB001992	0.667591	1.68238	0.449301	1.07385	1.04322	1.22926	-1.28413	0.899457
CQUJHB001993	0	0	0	0.118316	0.0551246	0.353646	-25.1011	#N/A
CQUJHB001995	15.535	16.4346	9.60343	4.76146	6.93965	5.10892	2.26881	0.271243
CQUJHB001996	0.0966795	0	0	0	0.430107	0	-4.51379	#N/A
CQUJHB001997	2.41041	0.840656	3.07896	0.365334	0.680851	1.81997	1.94751	#N/A
CQUJHB001998	0	0	0	0	0.643208	0	-11.7618	#N/A
CQUJHB001999	0	0	1.03422	0	0	0.733589	1.08997	#N/A
CQUJHB002000	0.42378	0	0	0.82429	0.0698263	1.86652	-6.15457	0.434702
CQUJHB002001	0	0	0	0	0	0	#N/A	#N/A
CQUJHB002002	78.1441	77.8812	70.9688	118.216	129.788	139.163	-1.85455	0.023656
CQUJHB002003	65.774	66.9393	83.1613	72.9398	86.6477	91.2017	-1.27567	0.586284
CQUJHB002004	0	0	0	0	0	0	#N/A	#N/A
CQUJHB002005	0.130751	0	0	0.277442	0.710947	0	-6.60882	#N/A
CQUJHB002006	7.5977	15.8603	8.69701	4.67295	7.07581	5.70337	1.68715	0.641376
CQUJHB002007	50.5347	35.3585	54.4608	43.0539	37.0154	34.222	1.11244	0.882208
CQUJHB002008	0	0	0	0	0	0	#N/A	#N/A
CQUJHB002010	1.39307	0.242925	2.66919	4.64512	3.34468	1.05184	-2.39379	0.738625
CQUJHB002011	28.0645	32.1509	23.551	31.6061	31.6959	27.6499	-1.18583	0.821182
CQUJHB002012	10.9592	5.13603	10.4992	9.03191	5.03032	3.41334	1.36487	0.829911
CQUJHB002013	0	0	1.52397	0	1.85348	0	-1.44199	#N/A
CQUJHB002014	0	0	0	0	0.329932	0	-6.43549	#N/A
CQUJHB002015	5.48994	3.08263	5.03158	1.92212	3.17507	6.47061	1.09199	0.948146
CQUJHB002017	1.22147	2.08047	3.00561	2.44116	0.786323	1.20109	1.28404	0.885004
CQUJHB002019	26.7911	33.261	14.9891	19.9843	32.814	14.7883	1.01008	0.994147
CQUJHB002020	3.03727	5.08062	5.53215	1.55153	2.44665	3.44842	1.67256	0.661205
CQUJHB002021	9.67006	16.1976	13.1299	4.84477	8.55091	23.6239	-1.00607	0.996551
CQUJHB002022	27.8473	18.0845	32.8113	18.7748	13.6296	16.1683	1.47079	0.467747
CQUJHB002023	0	0	0	0	0	0	#N/A	#N/A
CQUJHB002024	0	0	0	0	0	0	#N/A	#N/A
CQUJHB002025	0.339166	0	3.03266	0.17992	0.838266	0	2.67308	#N/A
CQUJHB002026	143.347	121.75	110.92	142.779	145.679	120.533	-1.19162	0.777254
CQUJHB002027	6.1183	13.4628	10.0776	2.73316	1.9897	1.02118	4.6525	0.0180854
CQUJHB002028	20.1369	26.976	27.0846	28.2445	12.7376	30.937	-1.05116	0.964917
CQUJHB002029	0	0	0	0	0	0	#N/A	#N/A
CQUJHB002030	1.34431	0.378681	0.205473	0.0365706	0.817854	0.218619	1.61973	0.882208
CQUJHB002031	61.893	122.053	58.7513	66.8578	145.298	56.7881	-1.21927	0.81416
CQUJHB002032	0	0	0	0	0	0	#N/A	#N/A
CQUJHB002033	3.16041	0.321484	4.77524	4.09819	1.47544	0.927991	1.11798	0.962861
CQUJHB002034	5390.08	4475.42	6018.68	5109.94	4448.07	7538.97	-1.16993	0.820593
CQUJHB002035	0	0	0	0	0	0	#N/A	#N/A
CQUJHB002036	0	0	1.64765	1.17301	0	2.10367	-2.2087	#N/A
CQUJHB002037	1.07916	3.95189	0.643292	1.43118	1.86705	5.93189	-1.69122	0.761561
CQUJHB002038	0.457702	0	0	0	0	0	8.55106	#N/A
CQUJHB002039	22.1715	24.9186	35.1566	16.8534	27.1985	21.6504	1.13437	0.878093
CQUJHB002040	0	0.880851	0	0.510403	0.142681	0	1.22869	#N/A
CQUJHB002041	4.97878	5.76839	1.92827	2.77543	4.94993	3.24099	1.06259	0.964061
CQUJHB002043	0	0	0	0	0	0	#N/A	#N/A
CQUJHB002044	3.11189	4.38296	0.832373	3.97882	0.867724	3.62685	-1.08224	0.977543
CQUJHB002045	0	0	0	0	0	0	#N/A	#N/A
CQUJHB002046	1.3663	1.66779	0.615576	2.12381	2.23031	0.604578	-1.49696	0.820593
CQUJHB002047	0.918094	0	1.09456	7.01323	9.62107	12.2281	-15.2584	0.00653313
CQUJHB002048	94.8312	75.9786	74.7761	117.537	115.253	82.8031	-1.41688	0.366136
CQUJHB002049	2.68354	0.935915	2.28524	1.42356	0.758002	0.40524	2.07946	0.801716
CQUJHB002050	0	0	0	0	0.745333	0	-6.43549	#N/A
CQUJHB002051	24.4095	26.3994	28.0833	14.3576	18.8803	13.2354	1.53703	0.456661
CQUJHB002053	1.38457	0.293931	0.98683	2.93795	1.54736	1.01815	-2.27179	0.653586
CQUJHB002054	4.09787	1.54827	2.47183	1.44922	6.36623	10.0042	-2.34595	0.49724
CQUJHB002055	3.73898	5.00573	3.59487	23.5455	11.5663	16.5744	-4.5532	0.00331369
CQUJHB002056	17.0752	11.5103	12.1535	11.0859	11.3379	7.81251	1.243	0.908319
CQUJHB002058	27.9502	30.9269	37.9072	22.8271	28.2285	32.0959	1.05843	0.955199
CQUJHB002059	0.576678	0.469287	0.859398	0.203944	0.950194	1.62557	-1.61799	#N/A
CQUJHB002060	17.2803	13.0207	15.4725	33.4232	33.1129	40.066	-2.522	0.000667157
CQUJHB002061	0.050514	0	0	0	0.0249696	0	1.78852	#N/A
CQUJHB002062	0.127307	0.310798	0	0	0.0251716	0.0807431	3.71087	#N/A
CQUJHB002063	3.58482	3.2819	4.00673	1.26778	2.95336	3.15783	1.33274	0.902201
CQUJHB002064	42.171	41.0628	51.6984	41.2669	28.7001	45.6887	1.06877	0.935005
CQUJHB002065	0	0	0	0	0	0	#N/A	#N/A
CQUJHB002066	0	0	0	0	2.17868	0	-73.0239	#N/A
CQUJHB002067	2.81069	3.35867	0.485001	4.01788	2.63246	3.87804	-1.69564	0.611751
CQUJHB002068	0	0	0	0	0	0	#N/A	#N/A
CQUJHB002069	0	0	0	0	0	0	#N/A	#N/A
CQUJHB002071	35.0457	19.5856	20.1357	14.5592	16.0712	14.5058	1.52241	0.659165
CQUJHB002072	0	0	0	0.97011	1.35595	0.966553	-38.6125	#N/A
CQUJHB002074	0	0	0	0	0	0	#N/A	#N/A
CQUJHB002075	0	0	0.960343	0.683697	0.637082	0	-1.66821	#N/A
CQUJHB002076	3.64013	3.92062	1.91461	2.72613	4.65715	3.39517	-1.20907	0.953205
CQUJHB002077	13.8509	8.68213	14.5048	10.1278	39.7846	7.91423	-1.75598	0.62987
CQUJHB002078	0	0	0	0	0	0	#N/A	#N/A
CQUJHB002079	0	2.1003	0	0	0	0	56.6801	#N/A
CQUJHB002080	7.29375	7.25955	19.0635	9.16698	7.21076	17.6736	-1.10648	0.950267
CQUJHB002081	0	0	0	0	0	0	#N/A	#N/A
CQUJHB002082	4.33083	7.79347	8.18399	2.9369	3.70773	1.93502	2.12886	0.235717
CQUJHB002083	10.9574	19.6217	11.4389	11.1533	10.7778	22.0484	-1.1202	0.906463
CQUJHB002084	0.246947	0.602879	0	0	0	0	8.92379	#N/A
CQUJHB002085	0	0	0	0	0	0	#N/A	#N/A
CQUJHB002086	2.02636	3.5445	2.67734	1.06386	1.52829	0.375401	2.48974	0.219037
CQUJHB002087	18.9537	30.0289	33.9535	16.306	15.971	28.6515	1.25664	0.712417
CQUJHB002088	0	0	0	0	0.287097	0	-9.09914	#N/A
CQUJHB002089	5.85303	4.47518	4.50503	6.48277	3.24294	1.22381	1.21376	0.914754
CQUJHB002090	55.0772	65.1514	66.5659	72.2902	74.2847	54.8191	-1.18977	0.803848
CQUJHB002091	0	0.674241	0	0	6.27981	0.291938	-9.39166	#N/A
CQUJHB002092	0	0	0	0	0.197036	0	-3.7541	#N/A
CQUJHB002093	11.1032	5.39583	10.6334	5.98235	6.50355	6.88022	1.27385	0.744272
CQUJHB002094	22.3883	18.1288	16.517	27.5159	14.9018	24.8375	-1.27976	0.765509
CQUJHB002096	8.05062	6.23943	10.2836	6.41732	7.32735	6.12363	1.11641	0.91824
CQUJHB002097	0	0	0	0	0	0	#N/A	#N/A
CQUJHB002098	13.7237	8.6092	8.2771	6.4851	7.2341	5.31195	1.46414	0.489799
CQUJHB002099	4.23739	3.58781	3.50417	3.82004	2.25199	3.41766	1.09969	0.936883
CQUJHB002100	2.26183	0.722091	2.48914	1.43982	2.47691	1.1035	-1.02828	0.991291
CQUJHB002101	2.21801	3.81819	1.18656	4.0427	2.41767	1.65323	-1.22758	0.894694
CQUJHB002102	0	0	0	0	0	0	#N/A	#N/A
CQUJHB002103	0	0	0	0	0	0	#N/A	#N/A
CQUJHB002104	0	0	0	0	0	0	#N/A	#N/A
CQUJHB002105	0.2989	0	0	0	0	0	10.6514	#N/A
CQUJHB002106	0	1.05552	0	0	0	0	6.27164	#N/A
CQUJHB002107	0	0	0	0	0.160609	0.0858642	-9.11674	#N/A
CQUJHB002108	0	0	0	0	0.262843	0	-3.7541	#N/A
CQUJHB002109	3.62236	2.58526	4.57109	1.25523	2.45481	1.5903	1.83356	0.248776
CQUJHB002110	0	0	0	0	0	0	#N/A	#N/A
CQUJHB002112	0	0	0	0	0.0936886	1.80315	-49.9872	#N/A
CQUJHB002113	0.140575	0	0	0	0	0	8.55106	#N/A
CQUJHB002114	6.96753	4.3124	8.33597	6.35109	5.72404	5.60166	1.00347	0.998613
CQUJHB002115	0	0	0	0	0	0	#N/A	#N/A
CQUJHB002116	0.943868	0	0	0	0.233282	0	3.22129	#N/A
CQUJHB002117	10.7561	8.24418	9.13302	9.81945	12.2412	18.377	-1.55175	0.640991
CQUJHB002118	0	0	0	0.645287	0.601291	0	-11.7987	#N/A
CQUJHB002119	0	0	0	0	0	0	#N/A	#N/A
CQUJHB002120	0.718551	1.07202	2.61757	1.77882	2.36792	1.94109	-1.58634	0.846808
CQUJHB002121	2.94561	1.09431	3.56266	4.80097	4.43144	9.3411	-2.65937	0.110252
CQUJHB002123	0	0	0	0	0	1.61555	-29.3806	#N/A
CQUJHB002124	0	0	0	0	0	0	#N/A	#N/A
CQUJHB002125	0	0	0	0	0	0	#N/A	#N/A
CQUJHB002126	46.434	34.1846	24.5022	38.9132	32.5091	49.4658	-1.23991	0.785265
CQUJHB002127	12.5454	8.75068	9.46931	7.29463	8.08587	6.02786	1.30819	0.674642
CQUJHB002128	6.5007	16.4807	16.9535	9.81492	5.80878	9.51463	1.4546	0.632969
CQUJHB002129	0	0	0	0	0	0	#N/A	#N/A
CQUJHB002130	11.8729	11.2394	7.58301	7.45517	7.3062	17.1608	-1.109	0.950125
CQUJHB002132	0.396854	0	0	1.68418	0.588507	0.20975	-5.19865	#N/A
CQUJHB002133	0.0264104	0	0.0393583	0	0.0261099	0.167506	-2.89492	#N/A
CQUJHB002134	0	0	0	0	0	0	#N/A	#N/A
CQUJHB002135	0	0	0	0.212234	0	0	-6.44384	#N/A
CQUJHB002136	38.0073	12.5216	30.9662	11.3019	8.45109	7.646	2.68177	0.0399305
CQUJHB002137	11.3654	8.3885	4.3328	22.7142	6.27128	6.42606	-1.60696	0.798705
CQUJHB002138	0	0	0	0.390153	0	0	-3.75417	#N/A
CQUJHB002139	1347.34	1432.93	1249.8	1807.85	1356.72	1377.67	-1.23597	0.727083
CQUJHB002140	31.5651	30.7424	27.0231	35.4487	34.0278	27.3321	-1.18496	0.857756
CQUJHB002141	0	0	0	0	0	0	#N/A	#N/A
CQUJHB002142	3.41531	2.27788	1.94143	5.28582	3.84636	4.8012	-1.97646	0.105088
CQUJHB002143	0.0835869	1.12235	1.12109	3.63597	0.661086	3.18085	-3.50443	0.450959
CQUJHB002144	0	0.32295	0	0.421045	0.261559	0	-2.15679	#N/A
CQUJHB002145	6.77295	2.25477	4.91563	3.49958	3.4349	1.67364	1.45173	0.764124
CQUJHB002146	1.72876	0.928502	2.26714	1.24721	0.273454	0.219289	2.51018	0.674642
CQUJHB002147	2.02885	1.27044	3.61251	1.83105	1.66713	2.11678	1.11264	0.928957
CQUJHB002148	3.96563	11.9001	4.26819	8.5316	5.4996	9.78118	-1.26846	0.829462
CQUJHB002149	0.274289	0.209259	1.68614	0.145504	0.305063	0.797338	1.57093	0.884037
CQUJHB002150	0.632074	0	0	0.603544	1.62469	0.0668145	-3.86174	0.63371
CQUJHB002152	0	0	0	0	0	0	#N/A	#N/A
CQUJHB002153	34.3801	21.3089	23.5858	25.596	22.3858	22.2438	1.02912	0.974205
CQUJHB002154	53.9228	71.7477	65.6306	45.3447	46.7098	50.8601	1.22355	0.668331
CQUJHB002155	0	0	0	0	0.295011	0	-6.43549	#N/A
CQUJHB002156	0	0	0	0	0.626932	2.81541	-68.3481	#N/A
CQUJHB002157	2.42026	0	1.64883	1.68741	1.02545	0	1.30587	0.948497
CQUJHB002158	0	0	0	0	0	26.7236	-523.248	0.0284981
CQUJHB002160	0	0	0	0	0	0	#N/A	#N/A
CQUJHB002161	0	0	0	0	0	0	#N/A	#N/A
CQUJHB002163	1.40326	1.28468	0.392104	0	0	0	81.397	0.173591
CQUJHB002164	0	0.430928	0	0.124849	0	0	2.5821	#N/A
[truncated: 16,043 more rows]

## Sheet: CEG genes
Name	Molestus 1 - TPM	Molestus 2 - TPM	Molestus 3 - TPM	Pipiens 1 - TPM	Pipiens 2 - TPM	Pipiens 3 - TPM	Fold change	FDR p-value
CQUJHB000053	19.3857	16.8374	17.556	18.9062	16.2904	24.1963	-1.19724	0.804006
CQUJHB000100	5.03603	5.83205	4.42601	4.72651	3.25532	2.18397	1.36849	0.820917
CQUJHB000101	260.756	252.45	293.299	206.419	232.678	264.509	1.04834	0.955159
CQUJHB000174	30.9621	49.0795	59.3643	26.9905	21.2857	23.7432	1.76118	0.0762888
CQUJHB000213	1.37976	6.93901	11.0212	3.98172	3.60113	2.917	1.65662	0.666773
CQUJHB000366	2194.19	3604.58	3473.78	3864.18	2504.13	3037.31	-1.11066	0.900583
CQUJHB000552	129.459	127.766	110.83	189.699	145.508	124.82	-1.37434	0.454543
CQUJHB000760	69.0404	55.4632	75.7736	51.0238	43.9476	54.1635	1.22516	0.670531
CQUJHB000933	3.81926	12.3161	9.42949	6.83409	11.3838	5.96543	-1.04345	0.977235
CQUJHB000967	11.0065	10.6835	9.88104	10.1298	11.9956	9.74224	-1.1021	0.929612
CQUJHB000975	884.48	638.917	756.483	642.459	566.479	976.702	-1.04001	0.967263
CQUJHB001211	511.265	518.951	513.087	561.85	516.052	582.522	-1.17599	0.789141
CQUJHB001319	10.5852	6.55985	8.85804	7.94767	8.53276	8.52102	-1.04384	0.977235
CQUJHB001321	44.9534	61.7143	54.4636	44.225	34.9763	42.5817	1.21042	0.76227
CQUJHB001401	41.0188	29.1006	29.2581	67.6966	56.1491	31.5006	-1.7259	0.424558
CQUJHB001402	947.845	1095.08	1069.06	1503.92	1002.58	1012.31	-1.24318	0.723959
CQUJHB001403	92.0913	95.3737	89.6921	51.9298	62.0099	81.5374	1.30526	0.57893
CQUJHB001416	31.6988	37.2516	25.9181	45.6074	33.7388	25.4604	-1.21485	0.770805
CQUJHB001431	64.6596	48.035	91.3232	50.1959	38.9037	55.5687	1.28436	0.612013
CQUJHB001487	27.1777	12.3378	31.6316	34.9111	21.8723	26.7105	-1.29832	0.733419
CQUJHB001531	29.0884	28.7857	19.4447	28.131	17.929	21.6378	1.04784	0.961416
CQUJHB001594	13.403	9.63162	11.5978	15.0228	11.5408	7.65522	-1.09117	0.952738
CQUJHB001621	22.5545	19.2885	16.7054	17.4813	20.1616	10.1363	1.11001	0.938236
CQUJHB001622	50.511	49.455	61.3932	52.1438	42.6742	69.8839	-1.11172	0.875723
CQUJHB001739	119.34	99.4982	99.326	150.982	119.763	145.192	-1.42309	0.394309
CQUJHB001764	33.7887	48.1889	42.5181	19.6617	22.6671	30.0678	1.58129	0.232994
CQUJHB001818	686.683	489.626	796.628	651.756	816.692	845.52	-1.28796	0.610523
CQUJHB001867	90.3398	101.363	104.032	69.1257	100.679	88.9359	1.04293	0.9603
CQUJHB001872	970.483	886.038	974.776	1041.94	914.556	1298.9	-1.25235	0.706025
CQUJHB001879	7.86186	2.0452	5.56999	5.19609	5.09666	7.62932	-1.25678	0.911986
CQUJHB001948	8.77186	12.4345	11.1747	18.0878	14.4767	16.6754	-1.67051	0.30497
CQUJHB001952	75.8752	53.4592	63.7976	47.9749	62.6722	62.1503	1.02217	0.981886
CQUJHB001989	113.637	109.904	158.37	148.931	108.702	124.736	-1.10254	0.895
CQUJHB002006	7.5977	15.8603	8.69701	4.67295	7.07581	5.70337	1.68715	0.641376
CQUJHB002026	143.347	121.75	110.92	142.779	145.679	120.533	-1.19162	0.777254
CQUJHB002100	2.26183	0.722091	2.48914	1.43982	2.47691	1.1035	-1.02828	0.991291
CQUJHB002154	53.9228	71.7477	65.6306	45.3447	46.7098	50.8601	1.22355	0.668331
CQUJHB002200	0.326483	1.32842	0	0.404115	1.29107	0	-1.12891	0.98052
CQUJHB002203	122.099	85.775	104.241	101.856	111.04	141.101	-1.23672	0.723959
CQUJHB002295	105.904	134.931	106.467	143.683	129.803	156.79	-1.34897	0.472471
CQUJHB002371	20.353	26.7264	21.7527	9.86985	14.024	12.6588	1.72227	0.153122
CQUJHB002426	471.009	452.124	524.478	531.535	571.419	688.195	-1.3516	0.479146
CQUJHB002463	0.537724	0	0	1.42625	0.886009	3.03152	-8.97859	0.220434
CQUJHB002496	64.1717	73.6675	92.2939	80.1763	74.5144	112.128	-1.26352	0.637903
CQUJHB002692	4.12096	8.35681	7.47851	2.29186	3.54839	3.54814	1.94292	0.210109
CQUJHB002700	5.89933	4.36431	4.86198	7.25468	8.39484	6.75565	-1.61435	0.400206
CQUJHB002747	41.5779	29.1255	38.7608	34.184	29.4777	42.6627	-1.05963	0.949368
CQUJHB002796	241.532	192.095	189.628	170.435	145.938	291.536	-1.05255	0.956498
CQUJHB002942	24.6837	20.087	22.2646	29.8639	28.684	14.1905	-1.20301	0.884985
CQUJHB002991	34.9066	17.3686	31.1204	26.9341	22.2641	14.9326	1.17004	0.865423
CQUJHB002997	66.9183	70.0783	92.6788	63.7996	72.4067	95.2941	-1.10022	0.897827
CQUJHB003015	143.329	130.66	151.777	132.034	108.563	110.144	1.10454	0.896658
CQUJHB003030	847.356	1280.67	1068.2	1373.91	841.243	1619.29	-1.29834	0.668271
CQUJHB003071	9.71565	14.5288	19.4701	6.63699	11.0828	12.6986	1.31569	0.646215
CQUJHB003084	3.48482	7.79862	3.46218	5.75127	3.92366	3.88833	-1.00147	0.999129
CQUJHB003105	1930.98	2314.36	2118.01	2137.86	1587.75	1617.55	1.08551	0.923376
CQUJHB003121	25.7328	25.802	30.987	26.3264	26.6893	30.48	-1.11647	0.901539
CQUJHB003122	20.9334	24.2621	20.1672	27.3692	29.0569	31.9627	-1.47423	0.61354
CQUJHB003130	18.2874	29.2057	21.1211	10.3478	23.2018	17.7201	1.22443	0.852429
CQUJHB003199	2383.8	3315.3	3015.52	4756.64	3035.31	3401.07	-1.40833	0.462908
CQUJHB003331	29.9175	29.341	30.2344	11.0743	9.30189	17.483	2.18186	0.0362632
CQUJHB003357	244.805	292.7	308.853	158.418	161.146	232.576	1.40988	0.38401
CQUJHB003366	457.505	560.986	489.687	698.782	532.285	480.332	-1.24703	0.721707
CQUJHB003382	29.9247	69.1539	38.9052	39.8509	38.4507	37.7336	1.09274	0.924151
CQUJHB003437	106.581	96.8751	110.229	106.846	108.767	117.812	-1.16367	0.820917
CQUJHB003498	27.6282	27.7917	24.9707	25.784	20.3589	15.5489	1.18508	0.862132
CQUJHB003510	330.061	339.749	357.316	152.81	186.649	266.095	1.56381	0.25468
CQUJHB003543	917.063	1063.91	857.106	1391.93	1178.32	842.469	-1.32509	0.597802
CQUJHB003671	161.902	169.358	146.483	136.443	142.228	182.535	-1.04888	0.951857
CQUJHB003718	751.2	1482.76	1000.08	1857.36	1095.99	1125.83	-1.38116	0.588102
CQUJHB003765	8.77591	5.43385	17.0587	17.5422	16.3462	20.9735	-1.94742	0.299297
CQUJHB003865	30.3283	31.6591	32.1054	35.7276	43.6308	14.8135	-1.11589	0.932249
CQUJHB003989	1024.35	1328.09	1220.4	1802.64	1069.27	1368.72	-1.29913	0.651451
CQUJHB003995	94.9245	99.1664	83.8412	82.735	74.9466	81.0539	1.07057	0.938028
CQUJHB004067	1234.73	1855.1	1603.06	1881.73	1446.34	1651.84	-1.15982	0.844752
CQUJHB004105	#N/A	#N/A	#N/A	#N/A	#N/A	#N/A	#N/A	#N/A
CQUJHB004141	0.825725	0	4.92217	1.16808	0.634923	0.387932	2.26246	0.783614
CQUJHB004160	8.75812	10.6332	10.8765	8.54264	4.32923	15.0814	1.00902	0.994149
CQUJHB004184	905.346	1239.4	1090.03	1532.74	1063.45	1048.61	-1.23719	0.73515
CQUJHB004195	657.534	639.592	512.611	832.93	670.099	656.072	-1.30723	0.570427
CQUJHB004210	109.627	80.3887	120.485	59.2199	75.032	77.3969	1.33635	0.483424
CQUJHB004314	423.082	433.621	426.349	575.286	482.877	591.057	-1.40372	0.380875
CQUJHB004349	130.709	101.186	96.8958	68.904	86.0745	113.841	1.12713	0.855288
CQUJHB004373	3.76225	0.55666	5.43682	12.2167	4.73384	1.80771	-2.18617	0.620448
CQUJHB004391	6.34768	14.5076	10.8686	8.16751	8.67882	10.8501	1.04776	0.982005
CQUJHB004436	28.5954	40.9082	31.893	12.947	20.8874	36.3882	1.34541	0.687504
CQUJHB004646	78.1177	71.0861	76.4633	45.5906	56.9389	66.5758	1.22348	0.723476
CQUJHB004653	672.027	606.545	659.337	1089.94	783.256	676.276	-1.45168	0.399631
CQUJHB004657	0.186433	0.73961	0.486208	0.741741	1.05979	0.468046	-1.78757	0.775381
CQUJHB004928	142.137	183.525	187.843	123.177	102.898	151.73	1.24895	0.712417
CQUJHB004960	33.8918	46.1299	57.0332	14.4467	22.1793	25.0464	2.03423	0.0280107
CQUJHB004975	292.784	290.964	307.657	288.549	281.319	325.884	-1.09832	0.9042
CQUJHB004997	144.974	167.642	184.101	120.547	116.567	163.445	1.13772	0.837198
CQUJHB005043	15.5955	15.7879	21.258	15.2224	13.3623	13.584	1.1309	0.869446
CQUJHB005060	108.914	122.996	119.059	154.647	121.053	120.3	-1.23865	0.655408
CQUJHB005084	#N/A	#N/A	#N/A	#N/A	#N/A	#N/A	#N/A	#N/A
CQUJHB005088	22.28	26.8789	39.7918	24.9258	29.74	45.2701	-1.22504	0.768176
CQUJHB005099	386.18	330.897	372.93	384.653	359.989	443.917	-1.19073	0.782461
CQUJHB005134	117.135	92.8189	116.244	122.331	100.405	146.232	-1.23344	0.701501
CQUJHB005241	298.063	258.45	244.084	263.341	208.942	376.856	-1.14792	0.852908
CQUJHB005258	86.9913	62.9406	77.6266	74.8972	71.6136	81.5836	-1.09603	0.89834
CQUJHB005315	111.911	122.995	130.671	85.2854	68.5472	90.6518	1.36808	0.401177
CQUJHB005338	149.031	123.817	103.754	120.729	136.811	100.626	-1.04489	0.957206
CQUJHB005413	0	1.1126	0.87892	1.19457	1.06012	0	-1.27711	0.955159
CQUJHB005438	106.076	105.977	120.967	86.4216	84.5057	95.5097	1.14009	0.85417
CQUJHB005511	5.91105	6.88743	12.5461	8.55186	8.58859	2.65082	1.13529	0.947711
CQUJHB005536	9.35698	7.84179	10.8224	9.92736	8.56018	9.5957	-1.10316	0.955159
CQUJHB005613	15.4707	36.0431	32.7237	20.2966	20.8863	18.9033	1.27742	0.753931
CQUJHB005672	8.07604	13.405	7.76886	5.1682	2.83036	3.25216	2.38179	0.0520512
CQUJHB005801	134.088	115.096	127.852	100.526	98.5727	146.643	1.00352	0.996795
CQUJHB005847	49.6445	61.9459	43.8418	46.6233	39.0819	41.3989	1.12233	0.893352
CQUJHB006006	1060.44	1020.34	1009.47	1516.41	1153.33	1096.19	-1.3399	0.502331
CQUJHB006013	61.5387	40.4255	60.3212	33.5953	30.7783	49.9523	1.30392	0.585798
CQUJHB006081	7.83061	19.7254	6.89568	51.2826	21.254	23.4779	-3.03533	0.0117065
CQUJHB006098	122.551	93.3243	105.406	123.623	100.34	111.501	-1.14324	0.827806
CQUJHB006121	10.9543	13.1657	6.52986	9.83399	11.6627	15.1423	-1.28057	0.870776
CQUJHB006288	127.809	101.571	97.4179	72.7345	70.421	63.3083	1.44474	0.328272
CQUJHB006293	111.41	151.062	96.5818	95.7721	108.006	87.9177	1.12601	0.867296
CQUJHB006303	11.5696	8.92913	10.2338	11.7997	7.67451	9.86278	-1.03927	0.977235
CQUJHB006444	548.511	541.127	520.119	893.184	613.695	670.257	-1.48369	0.352974
CQUJHB006486	9.17093	18.0206	17.6671	35.5974	31.4013	41.8509	-2.67946	0.0496899
CQUJHB006500	108.706	81.465	122.751	93.7641	94.0424	104.165	-1.02444	0.979767
CQUJHB006519	4.68665	2.68164	6.76605	1.86463	0.289583	2.63187	2.69914	0.58267
CQUJHB006545	29.0967	18.9314	17.9991	20.8229	17.9107	13.4925	1.15284	0.895692
CQUJHB006550	27.1224	30.1529	42.6471	32.9297	34.2738	45.2251	-1.23325	0.725395
CQUJHB006663	7.81874	9.77021	4.91479	7.23386	5.97134	6.38475	1.05858	0.961416
CQUJHB006671	704.365	961.338	811.927	1292.81	924.349	973.482	-1.41097	0.429032
CQUJHB006862	6.58098	11.88	12.4318	6.78546	6.23119	4.31109	1.60592	0.639985
CQUJHB006899	22.269	17.7735	17.1403	14.9288	11.3707	11.8993	1.37977	0.695049
CQUJHB006909	33.3891	46.7778	50.8892	46.2933	60.3918	59.8937	-1.39573	0.471008
CQUJHB006966	132.816	141.204	77.2783	102.353	115.092	118.531	-1.03873	0.963651
CQUJHB007040	1189.34	1117.68	1247.9	1596.13	1178.25	1161.59	-1.21854	0.760497
CQUJHB007191	489.949	354.924	399.699	581.225	443.808	639.415	-1.45795	0.317678
CQUJHB007240	176.51	337.934	298.921	344.711	296.729	444.327	-1.44795	0.415536
CQUJHB007261	20.9239	33.5817	23.6752	23.8437	20.3027	11.8781	1.26455	0.768877
CQUJHB007296	4.02982	5.49105	8.79871	3.48004	3.75234	1.88223	1.79441	0.47151
CQUJHB007451	172.807	189.064	216.322	143.468	111.768	120.967	1.39955	0.437396
CQUJHB007505	69.6824	68.842	75.3116	79.7339	61.9362	77.7893	-1.12288	0.867901
CQUJHB007523	57.9836	89.9427	42.4875	66.5254	36.2797	36.857	1.24786	0.736968
CQUJHB007539	1188.77	1210.82	1225.22	1190.57	1106.56	1223.51	-1.06243	0.943478
CQUJHB007659	12.9089	10.5755	15.8807	6.25044	2.82649	5.58645	2.45064	0.121699
CQUJHB007715	57.9077	75.9597	73.9395	44.2854	37.2703	68.3575	1.28122	0.638156
CQUJHB007726	737.145	716.731	618.632	1198.91	763.354	871.601	-1.49845	0.282407
CQUJHB007790	11.4545	17.7773	13.2904	11.1979	8.8167	15.0488	1.11947	0.917051
CQUJHB007856	50.5566	55.3261	71.1372	67.547	39.0552	72.0842	-1.10085	0.902201
CQUJHB007857	115.045	112.345	97.2801	127.543	115.14	164.669	-1.36166	0.525724
CQUJHB007896	172.476	165.099	144.883	133.879	113.821	163.775	1.07955	0.92179
CQUJHB007949	1758.59	2054.07	1818.34	2926.66	1931.83	2006.67	-1.33832	0.600164
CQUJHB007975	22.7019	39.3478	26.8017	19.9151	13.0192	30.5422	1.303	0.705032
CQUJHB007976	153.078	118.965	140.201	173.081	157.603	219.444	-1.45381	0.319038
CQUJHB007979	809.306	722.615	685.063	996.577	697.645	798.31	-1.23181	0.698774
CQUJHB008004	31.2214	39.7514	33.5863	32.6858	28.6176	38.5764	-1.04048	0.967263
CQUJHB008154	7.35576	9.20914	13.9133	16.3087	13.5186	14.7536	-1.62777	0.449466
CQUJHB008212	22.6024	10.8794	17.3031	20.2494	15.7423	16.0139	-1.12868	0.867901
CQUJHB008289	268.318	208.261	260.033	254.04	222.127	325.29	-1.18584	0.770805
CQUJHB008441	35.2269	29.6318	26.1966	21.3144	23.0335	20.4989	1.28651	0.641574
CQUJHB008532	21.6629	14.1315	27.4473	14.3297	22.2834	29.7595	-1.14674	0.883723
CQUJHB008663	26.2207	20.8366	15.9974	13.6295	14.614	18.23	1.26172	0.827806
CQUJHB008707	21.3354	13.7657	17.6009	11.3988	11.6009	19.7338	1.1388	0.891897
CQUJHB008773	1197.77	1127.29	1230.67	2005.28	1317.48	1420.63	-1.46696	0.400206
CQUJHB008795	1834.36	2616.19	2714.11	2588.79	2350.5	2406.41	-1.12377	0.881035
CQUJHB008823	1168.85	1377.41	1242.93	1943.1	1386	1433.33	-1.37889	0.506529
CQUJHB008839	15.3326	16.0685	15.9362	10.2749	13.7286	12.8482	1.17338	0.784627
CQUJHB008889	24.9367	19.303	33.9897	40.8144	34.4239	38.2538	-1.60489	0.338471
CQUJHB008904	156.515	168.63	150.872	288.784	215.8	200.306	-1.62716	0.210109
CQUJHB008930	9.59156	19.5885	18.0506	14.2206	6.92946	17.9381	1.11824	0.917241
CQUJHB009137	6.69046	3.08829	4.1055	7.33689	5.66942	8.55803	-1.67738	0.500215
CQUJHB009145	20.7507	20.5617	35.7747	24.5193	17.6184	25.2036	1.04002	0.972105
CQUJHB009177	12.84	10.1052	10.9522	10.934	8.18424	11.6083	1.02161	0.988692
CQUJHB009230	44.9668	46.0363	39.9275	38.4741	27.3311	34.2742	1.20028	0.774373
CQUJHB009268	251.679	285.326	232.436	255.738	180.582	245.763	1.0359	0.966876
CQUJHB009301	63.5253	62.7823	70.2408	46.5283	59.6145	51.2434	1.13657	0.837198
CQUJHB009411	96.4486	112.347	87.7998	59.017	66.8936	85.8299	1.29136	0.591596
CQUJHB009453	28.0936	31.7739	26.3825	24.1598	25.0538	22.2343	1.10273	0.885735
CQUJHB009521	150.969	158.029	171.494	138.242	120.533	140.097	1.09862	0.894225
CQUJHB009764	21.9101	29.6291	25.6092	36.2359	36.9508	33.3783	-1.52117	0.492382
CQUJHB009769	84.1748	75.4811	71.8879	96.0038	144.99	100.956	-1.62265	0.127655
CQUJHB009799	29.1589	27.7444	17.1588	21.4175	13.7483	12.1711	1.43064	0.650353
CQUJHB009871	42.5236	52.6867	45.8284	80.0658	63.6008	78.2288	-1.71764	0.0633677
CQUJHB009918	#N/A	#N/A	#N/A	#N/A	#N/A	#N/A	#N/A	#N/A
CQUJHB009944	822.594	1185.08	941.136	1319.62	963.78	839.772	-1.16377	0.835815
CQUJHB010048	23.5926	40.9325	28.971	50.3952	25.8742	36.1116	-1.31127	0.653586
CQUJHB010064	62.3279	86.9173	64.7377	49.5954	53.0294	71.3751	1.13475	0.85309
CQUJHB010129	56.3796	64.311	34.3501	54.4482	49.7832	53.9939	-1.1087	0.892467
CQUJHB010181	28.7267	23.87	31.7208	18.5437	21.0433	19.0245	1.30571	0.738133
CQUJHB010202	3.52261	4.65826	2.18733	13.0807	40.0491	17.0667	-7.31513	0.00983585
CQUJHB010245	18.1878	19.2513	9.28753	23.0748	14.4601	17.3434	-1.27268	0.808438
CQUJHB010248	5.06397	8.47216	8.56762	4.45614	5.97817	4.34534	1.35523	0.653324
CQUJHB010306	99.5555	110.126	146.893	80.0902	54.7371	96.4787	1.41465	0.407511
CQUJHB010315	109.105	144.231	134.913	108.469	87.957	104.771	1.1786	0.767963
CQUJHB010344	5.05709	6.52702	11.5342	3.17306	5.87761	3.29555	1.68243	0.321358
CQUJHB010442	10.6187	12.7918	18.2631	9.89927	10.6011	10.8934	1.20339	0.791761
CQUJHB010468	56.8801	48.3127	44.1489	45.7634	59.2788	37.3282	-1.04803	0.965485
CQUJHB010588	39.8459	30.9367	25.2974	21.5688	26.4962	23.388	1.22999	0.699997
CQUJHB010613	20.8196	25.2568	22.7911	22.225	19.6933	33.8266	-1.1909	0.784471
CQUJHB010615	153.829	195.355	160.117	128.433	109.617	161.49	1.17476	0.785304
CQUJHB010780	6.5743	2.25422	14.8612	6.34808	7.15674	7.33989	1.01826	0.992338
CQUJHB010841	29.3612	40.5598	48.9775	51.6618	27.3547	34.102	-1.04797	0.965473
CQUJHB010907	21.1221	14.0473	24.0964	15.764	10.8009	16.6301	1.25142	0.830117
CQUJHB010942	66.5177	77.5888	70.5493	51.6977	51.2732	65.4051	1.17048	0.785265
CQUJHB011022	1116.82	1078.35	879.13	1581.93	1273.76	1579.87	-1.57299	0.208842
CQUJHB011041	21.4573	38.2961	29.3121	30.7848	46.1225	45.1917	-1.49333	0.357846
CQUJHB011058	24.669	19.0713	23.1083	20.4397	11.8457	13.1626	1.33921	0.702498
CQUJHB011069	51.7387	69.079	67.4277	84.1879	48.3796	57.2922	-1.10715	0.897827
CQUJHB011137	42.4056	53.1773	59.0512	63.1834	43.2976	63.4416	-1.20453	0.808571
CQUJHB011339	724.231	561.444	762.636	535.894	496.139	694.322	1.08703	0.910239
CQUJHB011426	45.9786	55.5274	62.2025	57.7765	48.1957	37.5721	1.0316	0.978794
CQUJHB011431	576.33	736.352	821.45	778.705	686.595	1095.01	-1.30294	0.610523
CQUJHB011496	13.3511	6.64928	9.3912	6.68587	5.70206	9.93558	1.21805	0.90039
CQUJHB011522	5.84469	9.60401	5.02505	7.63196	5.0374	4.27724	1.10517	0.954498
CQUJHB011540	1846.57	2296.08	2144.43	3357.71	2206.49	2273.16	-1.36943	0.51266
CQUJHB011584	15.5482	7.02932	18.0218	23.5221	23.057	14.6093	-1.67929	0.672636
CQUJHB011658	7.00214	5.23302	5.85637	5.68544	5.22717	5.43801	1.02563	0.990085
CQUJHB011698	130.349	205.487	207.822	129.399	122.908	204.327	1.0996	0.913547
CQUJHB011726	392.143	259.081	291.393	311.177	270.24	228.918	1.05568	0.951857
CQUJHB011841	15.7755	18.6186	34.7686	29.5924	21.1861	43.0958	-1.48014	0.377635
CQUJHB011845	27.7666	38.6867	28.7357	18.1516	30.778	30.1665	1.10647	0.90376
CQUJHB011847	142.272	118.679	104.612	151.741	159.023	112.495	-1.27388	0.640079
CQUJHB011885	1048.01	1361.13	1282.59	1609.22	1267.09	1122.95	-1.19155	0.77394
CQUJHB012035	324.66	347.813	371.959	449.423	324.161	464.526	-1.29367	0.617959
CQUJHB012068	187.235	274.571	247.583	146.86	148.529	139.63	1.48827	0.248669
CQUJHB012214	69.4837	83.0232	77.1855	54.8151	70.7766	98.1569	-1.05556	0.949104
CQUJHB012256	1.65425	3.2533	4.51965	3.8027	3.54343	10.5405	-2.04181	0.361847
CQUJHB012279	75.4217	80.7395	74.3755	84.5165	55.5075	90.4629	-1.08689	0.907528
CQUJHB012440	79.8474	115.526	69.7098	73.6348	59.3654	80.2643	1.14707	0.857947
CQUJHB012546	24.5891	47.6125	37.7702	24.9778	32.8147	26.1152	1.19638	0.787573
CQUJHB012559	124.969	124.785	124.158	128.287	117.982	126.388	-1.08849	0.911936
CQUJHB012656	5.78827	0	4.47041	6.00663	3.80101	2.67967	-1.36895	0.879912
CQUJHB012706	111.232	78.3539	106.583	65.5325	74.1092	62.3948	1.33063	0.512629
CQUJHB012711	58.6019	58.6191	73.4849	52.316	45.4749	79.9367	-1.01252	0.989529
CQUJHB012730	29.6485	27.6753	21.1436	42.8078	36.0214	41.6543	-1.66997	0.0974448
CQUJHB012748	1.48202	4.23996	3.58896	3.39041	3.43397	5.43413	-1.43253	0.779004
CQUJHB012876	45.4336	40.9341	42.5591	48.4326	25.3458	37.1632	1.06257	0.949104
CQUJHB012910	37.8511	25.0333	19.8088	33.7116	36.9198	28.9044	-1.31579	0.694426
CQUJHB012914	133.753	109.718	92.4641	146.613	130.887	138.738	-1.3535	0.503328
CQUJHB012928	6.23458	4.77511	5.46537	3.24246	6.64706	4.39358	1.05102	0.984223
CQUJHB013038	61.5446	76.4242	50.7484	51.7477	46.9921	11.249	1.53804	0.580545
CQUJHB013064	1.46337	0.127592	1.40194	0.813254	1.10226	1.10492	-1.11692	0.970014
CQUJHB013169	1134.28	1410.8	1257.71	1717.66	1269.27	1312.69	-1.23972	0.733446
CQUJHB013256	67.2146	94.1812	77.1324	50.0816	47.9352	73.0842	1.28746	0.610773
CQUJHB013334	1270.95	1248.91	1140.67	1923.42	1481.03	1323.67	-1.42064	0.439429
CQUJHB013492	35.8516	32.3598	37.2491	50.8946	40.9349	35.4956	-1.32792	0.701501
CQUJHB013581	128.859	169.833	137.031	90.9631	85.8897	125.755	1.32836	0.497757
CQUJHB013593	27.8558	26.4138	48.1198	29.7072	26.2048	30.5662	1.07415	0.93039
CQUJHB013675	104.936	111.643	159.159	119.089	101.97	133.806	-1.03493	0.968819
CQUJHB013697	1.74691	0.710796	0	1.60628	1.26649	0	-1.28575	0.956373
CQUJHB013702	65.526	72.2576	57.8306	66.9906	67.7064	85.517	-1.22233	0.71233
CQUJHB013743	50.6271	47.6733	55.3281	46.3809	40.8353	68.127	-1.0994	0.918074
CQUJHB013750	0	0	0	0	0	0	#N/A	#N/A
CQUJHB013830	60.519	60.2786	60.1258	39.9071	52.767	47.9794	1.17418	0.828771
CQUJHB013840	61.9112	36.6558	59.8623	34.239	24.3863	43.389	1.42436	0.44655
CQUJHB013866	125.65	107.74	107.282	146.065	137.121	160.563	-1.41452	0.377402
CQUJHB013894	4.1171	4.47933	9.20329	6.64705	4.8666	14.5699	-1.59079	0.698501
CQUJHB013901	3.78778	1.09285	2.46317	3.43414	6.74043	5.89671	-2.38161	0.366883
CQUJHB013960	128.703	144.257	172.611	104.628	91.7416	109.152	1.33081	0.516138
CQUJHB014038	11.6043	14.165	18.0564	14.3033	26.3188	22.188	-1.58449	0.569531
CQUJHB014201	17.2715	20.8346	18.0173	21.7736	21.0424	40.8637	-1.60553	0.25088
CQUJHB014207	435.18	575.217	516.477	686.904	578.574	413.315	-1.21298	0.771042
CQUJHB014227	3.90152	0.362853	1.71659	2.40477	5.58365	5.22395	-2.4159	0.320756
CQUJHB014250	1.27022	1.78905	3.20346	0.103665	0.579584	0.20657	5.90404	0.311819
CQUJHB014296	8.23964	14.8681	6.27306	8.64689	4.42711	9.65657	1.20422	0.896472
CQUJHB014417	26.2842	33.6197	37.2955	21.8455	18.1307	20.2957	1.46718	0.358726
CQUJHB014489	36.3073	31.5605	27.0536	37.1864	30.0672	43.5297	-1.26409	0.655771
CQUJHB014585	20.6485	22.1027	17.5161	27.2997	37.3725	22.8342	-1.59083	0.668977
CQUJHB014609	164.81	189.992	201.672	174.433	161.293	195.693	-1.04409	0.961416
CQUJHB014646	71.0672	53.8443	50.3166	64.1327	68.9126	72.5323	-1.2687	0.723959
CQUJHB014707	81.3819	58.7353	85.0804	62.6505	83.974	70.9797	-1.06404	0.936883
CQUJHB014745	90.9036	124.419	103.227	65.8967	67.5036	105.831	1.2314	0.705032
CQUJHB014794	9.71247	7.42955	12.9302	14.1515	15.4912	18.4801	-1.77938	0.410398
CQUJHB014816	92.8868	89.3404	74.9671	79.4556	70.3959	87.7022	-1.00447	0.996129
CQUJHB014822	7.39573	6.51668	7.37202	4.10515	1.84	9.06034	1.32886	0.795606
CQUJHB014823	46.917	52.6354	42.8402	52.6542	49.8686	40.4209	-1.09892	0.933263
CQUJHB014859	50.1053	40.5131	42.7596	49.2976	47.4183	41.8737	-1.13321	0.890541
CQUJHB014936	101.284	85.6918	94.2187	96.6897	91.1426	81.8066	-1.05103	0.953205
CQUJHB015010	140.147	106.049	97.9064	121.777	104.321	131.386	-1.13092	0.852908
CQUJHB015158	26.2433	46.5076	37.8135	56.1055	52.0458	77.3739	-1.81932	0.0530323
CQUJHB015169	3.23318	3.3774	4.44763	1.45127	2.30509	5.02794	1.16936	0.910239
CQUJHB015251	70.0596	47.3807	59.9874	70.7713	63.1036	77.9074	-1.30306	0.570427
CQUJHB015266	102.804	90.1238	84.3318	63.0129	74.6548	82.8859	1.15376	0.823453
CQUJHB015348	1426.86	1378.99	1233.34	1616.54	1275.54	1362.8	-1.15366	0.843954
CQUJHB015353	58.7174	73.2891	67.5996	72.9245	50.1391	68.9942	-1.04992	0.953205
CQUJHB015373	2242.83	3499.86	3004.69	3757.05	2638.5	3130.85	-1.19034	0.794289
CQUJHB015392	15.9208	32.1776	33.061	16.8221	23.545	29.3825	1.06957	0.947711
CQUJHB015414	10.241	6.3062	5.4506	6.40273	4.29385	7.82908	1.10052	0.940211
CQUJHB015422	27.4935	27.7325	25.2703	33.3614	29.622	25.9299	-1.20705	0.830117
CQUJHB015470	91.4463	88.5233	129.165	94.8883	81.299	93.7436	1.04139	0.961193
CQUJHB015477	57.0143	30.398	50.7843	41.5433	36.9292	31.1731	1.14121	0.885874
CQUJHB015483	0.139945	0	0	0.593904	0.276706	0	-4.52262	#N/A
CQUJHB015510	1.4476	0	0.765491	2.13036	1.56962	3.60339	-3.55249	0.33312
CQUJHB015550	852.805	831.401	893.292	979.596	798.706	1099.94	-1.21797	0.707698
CQUJHB015590	36.3682	16.0997	38.4968	21.6938	21.0634	21.2017	1.28713	0.712942
CQUJHB015638	12.2681	11.7498	16.0325	17.2211	16.98	10.1751	-1.23337	0.897827
CQUJHB015682	67.5792	78.4751	90.4004	79.3966	79.5717	67.5116	-1.0558	0.949104
CQUJHB015698	21.4102	21.088	14.6331	15.0391	14.4517	21.4614	1.03952	0.970305
CQUJHB015721	54.8623	62.6939	53.5782	39.7952	53.0841	55.9367	1.0554	0.949104
CQUJHB015728	112.219	114.376	106.851	115.365	102.336	151.917	-1.20332	0.716372
CQUJHB015765	732.312	883.265	717.811	1280.62	1062.85	879.243	-1.51803	0.257326
CQUJHB015897	19.0279	31.3289	30.9942	21.5535	25.4132	41.0354	-1.16983	0.813579
CQUJHB015997	11.0985	9.75419	14.0035	9.18449	9.58236	14.7039	-1.05114	0.965715
CQUJHB016027	0.944456	1.64695	7.43955	1.93248	1.73403	1.14098	1.83605	0.734242
CQUJHB016052	163.448	122.864	109.448	107.368	126.77	114.863	1.03635	0.96448
CQUJHB016134	693.902	863.738	757.633	1051.87	881.6	881.136	-1.33191	0.546633
CQUJHB016177	126.305	124.392	130.476	151.843	128.314	146.409	-1.22435	0.682981
CQUJHB016228	2.34841	1.00332	3.67472	3.05216	1.74127	1.55152	-1.01255	0.996352
CQUJHB016232	484.735	472.294	504.18	266.925	227.783	348.799	1.59313	0.197837
CQUJHB016344	11.2431	5.43244	5.75957	9.44336	10.652	11.699	-1.5368	0.492786
CQUJHB016364	24.8835	36.0603	30.1412	24.1895	25.2063	23.1938	1.14331	0.881395
CQUJHB016373	231.611	227.188	224.5	287.886	267.916	267.351	-1.31926	0.590996
CQUJHB016440	66.265	64.4037	99.4705	57.8194	59.5034	90.7443	1.0138	0.988692
CQUJHB016511	5783.46	8289.59	7018.02	9951.65	6761.46	8385.51	-1.29985	0.646923
CQUJHB016582	1.06557	1.73427	0	0	0.351148	0	5.59415	#N/A
CQUJHB016593	53.1642	65.3495	75.9733	60.1522	54.443	68.7248	-1.03133	0.969564
CQUJHB016595	150.848	139.391	158.857	139.652	119.749	140.327	1.02635	0.978794
CQUJHB016701	3.83001	1.50969	1.7242	0.592591	2.28764	1.60256	1.44082	0.832563
CQUJHB016818	80.2892	64.9384	68.6854	88.8248	66.0454	77.7444	-1.18832	0.748772
CQUJHB016838	416.411	358.546	369.344	356.728	307.53	293.404	1.08817	0.91835
CQUJHB016939	577.879	518.771	537.567	895.263	730.595	943.554	-1.71631	0.12403
CQUJHB016968	210.434	323.255	296.321	210.007	206.782	327.536	1.03038	0.975865
CQUJHB016978	12.989	11.4305	6.75241	15.0627	23.592	4.151	-1.52481	0.820917
CQUJHB017029	19.9141	23.8566	16.5486	38.8002	36.0816	21.5201	-1.76082	0.167216
CQUJHB017095	155.755	152.482	149.884	106.042	112.74	115.085	1.2558	0.655408
CQUJHB017265	91.6688	106.128	93.6914	67.4231	72.2048	106.964	1.09151	0.917241
CQUJHB017285	5.28828	10.9093	13.1611	6.78888	6.69198	10.7888	1.10992	0.932503
CQUJHB017293	605.646	366.584	341.429	693.933	1354.47	217.168	-1.93703	0.25493
CQUJHB017332	2.92849	0.752569	4.3642	0.817633	1.44758	4.2361	1.14312	0.961715
CQUJHB017350	72.7896	55.4801	55.0015	71.2443	70.61	63.2164	-1.22258	0.736969
CQUJHB017437	45.2117	56.5417	60.4924	47.7063	42.1396	57.298	1.00965	0.991858
CQUJHB017471	2.35734	3.31646	2.02446	1.3141	1.30351	1.56269	1.69648	0.684417
CQUJHB017508	2.71257	0.367904	2.69495	0.959307	1.48984	1.27439	1.40496	0.935005
CQUJHB017554	1158.06	1351.32	1486.64	1167.4	1303.1	1226.55	-1.0148	0.988692
CQUJHB017598	0	0	0	0	0.504858	0	-6.43549	#N/A
CQUJHB017672	47.7381	41.5506	53.5112	35.0132	41.4494	34.8848	1.16273	0.858798
CQUJHB017909	4.8204	4.42294	6.2676	3.53535	7.70804	4.58252	-1.13028	0.914754
CQUJHB018165	11.2032	10.9258	12.4554	5.59715	7.6182	7.64436	1.50404	0.483424
CQUJHB018219	832.718	939.878	1018.37	1332.79	888.357	1041.42	-1.28275	0.668977
CQUJHB018248	15.0651	9.92145	20.5221	11.095	13.5118	11.6016	1.13469	0.890141
CQUJHB018264	34.2416	37.7956	33.6573	40.3869	32.0513	33.5002	-1.09474	0.933263
CQUJHB018311	40.5749	42.5035	60.467	33.2421	43.5039	35.4552	1.15907	0.808112
CQUJHB018339	17.8705	18.4579	10.4706	10.0471	14.9491	20.3434	-1.04037	0.980564
CQUJHB018363	92.7166	132.3	94.5967	98.0818	77.5085	98.7929	1.07093	0.935005
CQUJHB018382	32.9492	35.4318	39.1653	27.8829	22.6857	32.7563	1.17391	0.868482
CQUJHB000213	1.37976	6.93901	11.0212	3.98172	3.60113	2.917	1.65662	0.666773
CQUJHB000366	2194.19	3604.58	3473.78	3864.18	2504.13	3037.31	-1.11066	0.900583
CQUJHB001764	33.7887	48.1889	42.5181	19.6617	22.6671	30.0678	1.58129	0.232994
CQUJHB004195	657.534	639.592	512.611	832.93	670.099	656.072	-1.30723	0.570427
CQUJHB007715	57.9077	75.9597	73.9395	44.2854	37.2703	68.3575	1.28122	0.638156
CQUJHB007979	809.306	722.615	685.063	996.577	697.645	798.31	-1.23181	0.698774
CQUJHB010181	28.7267	23.87	31.7208	18.5437	21.0433	19.0245	1.30571	0.738133
CQUJHB010588	39.8459	30.9367	25.2974	21.5688	26.4962	23.388	1.22999	0.699997
CQUJHB011022	1116.82	1078.35	879.13	1581.93	1273.76	1579.87	-1.57299	0.208842
CQUJHB012546	24.5891	47.6125	37.7702	24.9778	32.8147	26.1152	1.19638	0.787573
CQUJHB013492	35.8516	32.3598	37.2491	50.8946	40.9349	35.4956	-1.32792	0.701501
CQUJHB014038	11.6043	14.165	18.0564	14.3033	26.3188	22.188	-1.58449	0.569531
CQUJHB014609	164.81	189.992	201.672	174.433	161.293	195.693	-1.04409	0.961416
CQUJHB014936	101.284	85.6918	94.2187	96.6897	91.1426	81.8066	-1.05103	0.953205
CQUJHB015997	11.0985	9.75419	14.0035	9.18449	9.58236	14.7039	-1.05114	0.965715
CQUJHB017029	19.9141	23.8566	16.5486	38.8002	36.0816	21.5201	-1.76082	0.167216

## Sheet: Ors
Name	Vectorbase genome annotation	CQUJHB ID	Molestus 1 - TPM	Molestus 2 - TPM	Molestus 3 - TPM	Pipiens 1 - TPM	Pipiens 2 - TPM	Pipiens 3 - TPM	Fold change	FDR p-value	Average Molestus TPM	Average Pipiens TPM		Molestus	Pipiens	Fold Change
odorant receptor coreceptor	CQUJHB017442	CQUJHB017442	1078.75	1143.98	1211.41	1163.26	1040.26	1752.01	-1.24835	0.704824	1144.71	1318.51		1144.71	1318.51	-1.24835
odorant receptor Or1	Or1	CQUJHB006521	13.7745	8.58589	15.7232	6.21879	5.36018	13.3214	1.41367	0.66776	12.6945	8.30011		12.6945	8.30011	1.41367
odorant receptor Or1, transcript variant X2	CQUJHB008566	CQUJHB008566	0	0	0	0	0	0	#N/A	#N/A	0	0		0	0	0
odorant receptor Or10	Or10	CQUJHB000274	8.05239	4.86692	13.0487	17.2524	10.975	7.68552	-1.55012	0.604493	8.656	11.971		8.656	11.971	-1.55012
odorant receptor Or104	Or104	CQUJHB013665	0	0	0	0.103144	0.0961116	0.102766	-9.11693	#N/A	0	0.100674		0	0.100674	-9.11693
odorant receptor Or109	Or109	CQUJHB020311	0	0	0.232743	2.31976	0.308799	2.47634	-23.8565	0.0686981	0.0775811	1.70163		0.0775811	1.70163	-23.8565
odorant receptor Or11	Or11	CQUJHB004338	84.0384	78.4573	133.393	109.87	90.1873	163.51	-1.33868	0.530391	98.6296	121.189		98.6296	121.189	-1.33868
odorant receptor Or110	Or110	CQUJHB006138	0	0	0	0	0	0	#N/A	#N/A	0	0		0	0	0
odorant receptor Or114	Or114	CQUJHB020436	41.2159	28.749	31.3584	20.9937	20.8029	41.4253	1.12955	0.89925	33.7744	27.7406		33.7744	27.7406	1.12955
odorant receptor Or119	Or119	CQUJHB020350	22.5086	3.92506	23.8228	13.6461	7.08446	10.0999	1.4678	0.696832	16.7521	10.2768		16.7521	10.2768	1.4678
odorant receptor Or12	Or12	CQUJHB013220	0	0	0	0.351903	0	0	-15.0331	#N/A	0	0.117301		0	0.117301	-15.0331
odorant receptor Or122	Or122	CQUJHB000425	2.855	3.71733	3.1201	8.88517	0.846755	8.4502	-2.01598	0.615282	3.23081	6.06071		3.23081	6.06071	-2.01598
odorant receptor Or123	Or123	CQUJHB009321	19.7801	23.6667	18.8247	11.4279	7.45414	14.0773	1.74587	0.297134	20.7572	10.9864		20.7572	10.9864	1.74587
odorant receptor Or126	Or126	CQUJHB016987	2.52106	2.41794	1.61016	2.57922	1.15718	0.761409	1.33313	0.91835	2.18305	1.49927		2.18305	1.49927	1.33313
odorant receptor Or127	Or127	CQUJHB004671	3.33523	3.86764	1.98814	1.23849	2.14323	2.99673	1.34443	0.89802	3.06367	2.12615		3.06367	2.12615	1.34443
odorant receptor Or129	Or129	CQUJHB016456	3.42712	0.321797	1.30956	0.0932314	0.868749	1.95068	1.62289	0.880516	1.68616	0.970886		1.68616	0.970886	1.62289
odorant receptor Or13	Or13	CQUJHB020409	0	0.633949	0	0	0	0	20.3665	#N/A	0.211316	0		0.211316	0	20.3665
odorant receptor Or132	Or132	CQUJHB005402	2.21848	1.4771	2.10388	5.13537	2.89108	4.26378	-2.28754	0.577619	1.93315	4.09674		1.93315	4.09674	-2.28754
odorant receptor Or133	Or133	CQUJHB000024	0	0.112373	0	0	0.364047	0.389251	-5.81583	#N/A	0.0374578	0.251099		0.0374578	0.251099	-5.81583
odorant receptor Or135	Or135	CQUJHB012029	0	0	0	0	0	0	#N/A	#N/A	0	0		0	0	0
odorant receptor Or136	Or136	CQUJHB002070	0.10589	1.03405	1.49913	0.898756	0.314055	0.0559663	1.81806	0.852908	0.879688	0.422926		0.879688	0.422926	1.81806
odorant receptor Or138	Or138	CQUJHB020431	3.96753	5.15886	0.642677	3.01977	2.64334	2.09697	1.16591	0.953205	3.25636	2.58669		3.25636	2.58669	1.16591
odorant receptor Or14	Or14	CQUJHB020276	0	0	0	0	0	0	#N/A	#N/A	0	0		0	0	0
odorant receptor Or140	Or140	CQUJHB020373	0	0	0	0	0	0	#N/A	#N/A	0	0		0	0	0
odorant receptor Or143	Or143	CQUJHB020352	0	0	0	0	0	2.27605	-52.3903	#N/A	0	0.758683		0	0.758683	-52.3903
odorant receptor Or144	Or144	CQUJHB020389	0	0	0	0	0	0	#N/A	#N/A	0	0		0	0	0
odorant receptor Or146	Or146	CQUJHB005041	0.804986	0.436719	1.19964	0	0.884252	0.472736	1.57921	0.902201	0.81378	0.452329		0.81378	0.452329	1.57921
odorant receptor Or147	Or147	CQUJHB020278	1.92226	1.87715	1.57556	0.713803	0.950194	2.23515	1.28208	0.940083	1.79166	1.29972		1.79166	1.29972	1.28208
odorant receptor Or148	Or148	CQUJHB009550	2.7652	2.14797	6.61834	0.53341	1.90533	6.2003	1.2435	0.932742	3.84384	2.87968		3.84384	2.87968	1.2435
odorant receptor Or15	Or15	CQUJHB003936	0	0	0.577857	0	0	0	12.9606	#N/A	0.192619	0		0.192619	0	12.9606
odorant receptor Or151	Or151	CQUJHB006965	27.4346	17.9219	32.1325	25.4574	16.2569	20.309	1.13342	0.897827	25.8297	20.6744		25.8297	20.6744	1.13342
odorant receptor Or152	Or152	CQUJHB006343	0.742027	1.13221	0	10.7264	5.77697	11.7656	-15.2483	7.9602e-05	0.624744	9.42298		0.624744	9.42298	-15.2483
odorant receptor Or153	Or153	CQUJHB020355	1.0748	1.55051	7.28058	1.76231	0.386389	0	3.95759	0.454946	3.30196	0.716233		3.30196	0.716233	3.95759
odorant receptor Or154	Or154	CQUJHB020400	0.456569	2.78659	2.1773	5.13465	1.53467	6.56369	-2.63006	0.4852	1.80682	4.411		1.80682	4.411	-2.63006
odorant receptor Or155	Or155	CQUJHB010868	1.66727	0.452263	0	6.19118	2.19774	2.74154	-5.49406	0.209413	0.706512	3.71015		0.706512	3.71015	-5.49406
odorant receptor Or156	Or156	CQUJHB009757	0.873783	3.33311	0.32554	4.05583	4.75112	2.77094	-2.7418	0.546513	1.51081	3.8593		1.51081	3.8593	-2.7418
odorant receptor Or157	Or157	CQUJHB020273	1.03938	0.888113	0.309788	0.441095	2.15786	3.51582	-2.82038	0.640926	0.74576	2.03826		0.74576	2.03826	-2.82038
odorant receptor Or158	Or158	CQUJHB004860	3.62865	6.31835	2.06762	6.85045	6.0141	11.6764	-2.17353	0.217734	4.00487	8.18031		4.00487	8.18031	-2.17353
odorant receptor Or159	Or159	CQUJHB020326	0.226173	0.0920273	0.112352	0	0.298133	0.876628	-2.70032	#N/A	0.143518	0.391587		0.143518	0.391587	-2.70032
odorant receptor Or16	Or16	CQUJHB009038	2.94723	2.59825	1.34204	2.17145	2.34715	0.692316	1.20279	0.949104	2.29584	1.73697		2.29584	1.73697	1.20279
odorant receptor Or160	Or160	CQUJHB001704	4.10684	0.323424	0.394855	3.44358	2.81589	2.73076	-2.02238	0.691623	1.60837	2.99674		1.60837	2.99674	-2.02238
odorant receptor Or161	Or161	CQUJHB002181	13.0231	13.4778	9.14134	11.3139	9.04977	18.9536	-1.18248	0.882208	11.8807	13.1058		11.8807	13.1058	-1.18248
odorant receptor Or162	Or162	CQUJHB013808	0	0	0	0	0	0	#N/A	#N/A	0	0		0	0	0
odorant receptor Or163	Or163	CQUJHB020351	7.76002	12.1293	8.6028	9.9399	10.1042	15.5054	-1.35182	0.743486	9.49736	11.8498		9.49736	11.8498	-1.35182
odorant receptor Or164	Or164	CQUJHB008589	15.486	9.11911	13.6845	0.990751	3.46201	12.997	2.07594	0.394309	12.7632	5.8166		12.7632	5.8166	2.07594
odorant receptor Or165	Or165	CQUJHB014460	3.67523	1.28178	3.91216	0.835556	2.46553	7.70055	-1.3235	0.891172	2.95639	3.66721		2.95639	3.66721	-1.3235
odorant receptor Or166	Or166	CQUJHB002383	4.18537	0.170298	0	0.296034	1.86199	1.69595	1.04443	0.992084	1.45189	1.28466		1.45189	1.28466	1.04443
odorant receptor Or167	Or167	CQUJHB020375	4.5255	3.38575	3.80719	4.18183	5.33995	10.6477	-1.84634	0.552288	3.90615	6.72317		3.90615	6.72317	-1.84634
odorant receptor Or168	Or168	CQUJHB015557	18.4408	9.35032	8.17399	6.62197	5.70302	4.59839	1.94083	0.394309	11.9884	5.64113		11.9884	5.64113	1.94083
odorant receptor Or169	Or169	CQUJHB013024	1.24305	2.12429	0.864485	1.75844	2.86746	0	-1.22328	0.955199	1.41061	1.54196		1.41061	1.54196	-1.22328
odorant receptor Or17	Or17	CQUJHB004243	11.8121	14.1915	15.1081	7.89423	7.7238	16.2221	1.19427	0.875401	13.7039	10.6134		13.7039	10.6134	1.19427
odorant receptor Or171	Or171	CQUJHB001585	2.94664	4.92903	3.90333	1.38945	1.61839	0.461451	3.02409	0.456684	3.92633	1.15643		3.92633	1.15643	3.02409
odorant receptor Or173	Or173	CQUJHB015529	6.53965	3.08665	0	4.71804	12.7581	19.1716	-4.0321	0.116369	3.20877	12.2159		3.20877	12.2159	-4.0321
odorant receptor Or174	Or174	CQUJHB014826	0	0	0	0	0	0	#N/A	#N/A	0	0		0	0	0
odorant receptor Or175	Or175	CQUJHB020444	0	0	0	0	0	0	#N/A	#N/A	0	0		0	0	0
odorant receptor Or176	Or176	CQUJHB020306	0	0	0	0	0.518555	0	-14.4244	#N/A	0	0.172852		0	0.172852	-14.4244
odorant receptor Or177	Or177	CQUJHB020277	0.0595368	0.0726744	0.0887251	0.694826	1.23605	7.42625	-40.4561	0.00165579	0.0736454	3.11904		0.0736454	3.11904	-40.4561
odorant receptor Or18	Or18	CQUJHB014697	18.7222	21.8551	5.01133	2.89274	3.41432	3.45856	4.31431	0.00683738	15.1962	3.2552		15.1962	3.2552	4.31431
odorant receptor Or180	Or180	CQUJHB020322	3.21603	0	7.69356	4.39977	1.67339	5.72557	-1.19478	0.951161	3.63653	3.93291		3.63653	3.93291	-1.19478
odorant receptor Or181	Or181	CQUJHB011936	13.2263	9.45062	11.5379	14.5459	12.2785	16.027	-1.35021	0.817468	11.4049	14.2838		11.4049	14.2838	-1.35021
odorant receptor Or182	Or182	CQUJHB020265	5.25673	6.25217	4.82085	1.71605	2.53183	3.13456	2.02288	0.669925	5.44325	2.46081		5.44325	2.46081	2.02288
odorant receptor Or184	Or184	CQUJHB004051	0	0	0	0	0	0.309408	-8.98153	#N/A	0	0.103136		0	0.103136	-8.98153
odorant receptor Or185	Or185	CQUJHB005318	8.69816	0	0.45218	4.18496	1.59985	3.52813	-1.10858	0.977278	3.05011	3.10431		3.05011	3.10431	-1.10858
odorant receptor Or186	Or186	CQUJHB012971	2.95659	1.13426	7.04971	1.25472	0.417563	2.05377	2.71285	0.518066	3.71352	1.24202		3.71352	1.24202	2.71285
odorant receptor Or187	Or187	CQUJHB005359	0	0	0	0	0.0598869	0.384198	-19.3742	#N/A	0	0.148028		0	0.148028	-19.3742
odorant receptor Or188	Or188	CQUJHB020449	2.75873	1.27418	0.888913	1.58211	0.589696	1.73394	1.18872	0.955159	1.64061	1.30191		1.64061	1.30191	1.18872
odorant receptor Or189	Or189	CQUJHB020354	1.84317	2.01306	0.578271	0.102922	0.863144	0.410179	2.91567	0.653586	1.47816	0.458748		1.47816	0.458748	2.91567
odorant receptor Or19	Or19	CQUJHB011451	0.0769341	0	0	0.244871	0.304235	0.73192	-11.3987	#N/A	0.0256447	0.427009		0.0256447	0.427009	-11.3987
odorant receptor Or190	Or190	CQUJHB013537	19.1075	20.5044	12.2036	14.4802	5.91612	18.8661	1.2316	0.84049	17.2718	13.0875		17.2718	13.0875	1.2316
odorant receptor Or192	Or192	CQUJHB018136	8.30354	3.85329	4.19298	18.2019	7.66631	18.788	-2.94686	0.0184891	5.44994	14.8854		5.44994	14.8854	-2.94686
odorant receptor Or193	Or193	CQUJHB020339	0.701177	0.213975	2.61233	1.11588	1.0398	0.370595	1.1817	0.969564	1.17583	0.84209		1.17583	0.84209	1.1817
odorant receptor Or194	Or194	CQUJHB008070	51.7047	67.7263	52.7518	56.6499	24.2803	65.9017	1.08736	0.934045	57.3943	48.9439		57.3943	48.9439	1.08736
odorant receptor Or195	Or195	CQUJHB001246	14.8966	6.4942	6.77526	42.5905	19.6999	27.8124	-3.49087	0.00086436	9.3887	30.0343		9.3887	30.0343	-3.49087
odorant receptor Or196	Or196	CQUJHB020329	2.63136	2.17958	1.9607	4.58647	4.27376	10.7287	-3.0684	0.230292	2.25721	6.52965		2.25721	6.52965	-3.0684
odorant receptor Or197	Or197	CQUJHB020348	10.9589	1.71816	8.84001	9.38686	3.18068	9.13988	-1.10535	0.961416	7.17235	7.23581		7.17235	7.23581	-1.10535
odorant receptor Or198	Or198	CQUJHB003285	4.82684	2.0354	5.88537	11.3595	4.77192	8.90582	-2.1644	0.4022	4.24921	8.34574		4.24921	8.34574	-2.1644
odorant receptor Or199	Or199	CQUJHB020450	0	0	0	0	0	0	#N/A	#N/A	0	0		0	0	0
odorant receptor Or2	Or2	CQUJHB005313	26.1736	26.7426	21.6696	31.9858	13.5129	44.8824	-1.30094	0.745084	24.8619	30.127		24.8619	30.127	-1.30094
odorant receptor Or2	CQUJHB004861	CQUJHB004861	3.25977	0	0.416391	0.296441	0.0920766	0.196903	5.49166	0.468599	1.22539	0.19514		1.22539	0.19514	5.49166
odorant receptor Or2, transcript variant X1	CQUJHB003938	CQUJHB003938	2.14214	10.6867	2.08196	28.7548	15.0085	22.25	-4.74188	0.00183036	4.97026	22.0044		4.97026	22.0044	-4.74188
odorant receptor Or20	Or20	CQUJHB008424	4.37741	2.04639	1.38797	0.197627	0.828689	0	6.56942	0.229376	2.60392	0.342106		2.60392	0.342106	6.56942
odorant receptor Or200	Or200	CQUJHB020386	2.12185	0	2.98643	0	0.116539	0.373823	8.77476	0.312458	1.70276	0.163454		1.70276	0.163454	8.77476
odorant receptor Or201	Or201	CQUJHB020407	0	0	0	0	0	0	#N/A	#N/A	0	0		0	0	0
odorant receptor Or202	Or202	CQUJHB020333	0	0	0	0	0	0	#N/A	#N/A	0	0		0	0	0
odorant receptor Or203	Or203	CQUJHB001689	0.155907	0	0	2.81198	0	1.31843	-22.3677	0.132414	0.0519689	1.3768		0.0519689	1.3768	-22.3677
odorant receptor Or204	Or204	CQUJHB020302	21.248	11.8352	23.9793	14.664	8.15776	15.8096	1.34934	0.705032	19.0208	12.8771		19.0208	12.8771	1.34934
odorant receptor Or205	Or205	CQUJHB010082	32.166	28.9571	43.3989	10.238	14.4236	18.033	2.23833	0.006968	34.8407	14.2315		34.8407	14.2315	2.23833
odorant receptor Or206	Or206	CQUJHB020440	1.19494	2.91724	0.445192	5.2296	2.21502	3.15783	-2.46868	0.659419	1.51913	3.53415		1.51913	3.53415	-2.46868
odorant receptor Or207	Or207	CQUJHB014458	0.538143	0.154563	1.32089	0	0.125181	0.100386	7.53474	0.266119	0.6712	0.075189		0.6712	0.075189	7.53474
odorant receptor Or208	Or208	CQUJHB011196	0	0	0	0	0	0	#N/A	#N/A	0	0		0	0	0
odorant receptor Or209	Or209	CQUJHB001293	8.99545	3.61992	10.3119	6.81699	3.51815	8.15039	1.13328	0.947711	7.64244	6.16184		7.64244	6.16184	1.13328
odorant receptor Or210	Or210	CQUJHB005221	4.8574	3.2018	1.1582	5.15349	3.07336	3.08076	-1.31871	0.90039	3.07247	3.7692		3.07247	3.7692	-1.31871
odorant receptor Or211	Or211	CQUJHB020381	0.964899	1.47227	0.718974	0	0.5962	1.40245	1.47593	0.920183	1.05205	0.666216		1.05205	0.666216	1.47593
odorant receptor Or212	Or212	CQUJHB020383	0	0	0	0	0	0	#N/A	#N/A	0	0		0	0	0
odorant receptor Or22	Or22	CQUJHB017671	2.4365	2.97414	6.50555	1.93876	11.6424	8.90707	-2.0865	0.549402	3.97206	7.49608		3.97206	7.49608	-2.0865
odorant receptor Or25	Or25	CQUJHB009653	11.5124	4.68426	17.3246	15.5671	1.56215	10.3798	1.10493	0.96078	11.1738	9.16966		11.1738	9.16966	1.10493
odorant receptor Or27	Or27	CQUJHB020266	5.87513	13.4923	7.86506	11.1987	6.4974	4.94727	1.09373	0.961193	9.07748	7.5478		9.07748	7.5478	1.09373
odorant receptor Or29	Or29	CQUJHB020438	0	0	1.37107	0.621158	0.24806	0	1.31915	#N/A	0.457024	0.28974		0.457024	0.28974	1.31915
odorant receptor Or3	Or3	CQUJHB001833	3.61156	4.53816	4.27406	5.97295	1.15515	1.01056	1.37081	0.897827	4.14126	2.71289		4.14126	2.71289	1.37081
odorant receptor Or32	Or32	CQUJHB001375	3.09762	5.55356	2.16386	6.77828	3.82796	5.11623	-1.56775	0.772583	3.60501	5.24082		3.60501	5.24082	-1.56775
odorant receptor Or33	Or33	CQUJHB012269	3.90041	3.20856	6.94985	2.06908	0.922093	1.88223	2.59842	0.412976	4.68627	1.62447		4.68627	1.62447	2.59842
odorant receptor Or34	Or34	CQUJHB006354	0.674228	0.940578	0.430617	1.53284	1.714	1.22178	-2.32189	0.725529	0.681807	1.48954		0.681807	1.48954	-2.32189
odorant receptor Or35	Or35	CQUJHB020298	11.5238	5.2275	12.648	10.0784	4.07982	29.6306	-1.58774	0.620427	9.79978	14.5963		9.79978	14.5963	-1.58774
odorant receptor Or36	Or36	CQUJHB016737	105.438	59.3632	93.0226	70.3428	76.893	130.394	-1.16881	0.816423	85.9413	92.5434		85.9413	92.5434	-1.16881
odorant receptor Or37	Or37	CQUJHB000018	19.4855	10.9412	18.2942	32.6639	16.4706	25.8499	-1.68841	0.286517	16.2403	24.9948		16.2403	24.9948	-1.68841
odorant receptor Or38	Or38	CQUJHB020446	0	0.257504	1.41469	0	0	0	34.3397	#N/A	0.557398	0		0.557398	0	34.3397
odorant receptor Or39	Or39	CQUJHB020362	0	0	0	0	0	0	#N/A	#N/A	0	0		0	0	0
odorant receptor Or4	Or4	CQUJHB014007	0.16015	0.39098	0.357998	0	1.34579	0	-1.67175	#N/A	0.303043	0.448596		0.303043	0.448596	-1.67175
odorant receptor Or40	Or40	CQUJHB017441	7.67925	7.17381	21.9539	5.90267	1.39442	4.30723	2.86566	0.12403	12.269	3.86811		12.269	3.86811	2.86566
odorant receptor Or41	Or41	CQUJHB006874	2.33001	0.227533	4.44456	6.5262	2.3035	4.92596	-2.18978	0.625555	2.33404	4.58522		2.33404	4.58522	-2.18978
odorant receptor Or42	Or42	CQUJHB015387	6.82236	6.33908	1.51747	3.241	4.42938	3.65966	1.20177	0.937473	4.89297	3.77668		4.89297	3.77668	1.20177
odorant receptor Or43	Or43	CQUJHB008968	17.6245	22.6459	6.29745	8.74798	7.64208	18.5213	1.25779	0.850611	15.5226	11.6371		15.5226	11.6371	1.25779
odorant receptor Or46	Or46	CQUJHB003809	5.14033	5.25019	2.34502	7.79096	4.45958	1.55248	-1.19634	0.942541	4.24518	4.60101		4.24518	4.60101	-1.19634
odorant receptor Or47	Or47	CQUJHB020366	0.488546	0	0	2.0733	1.69045	0.258213	-6.82253	#N/A	0.162849	1.34066		0.162849	1.34066	-6.82253
odorant receptor Or48	Or48	CQUJHB009181	1.0458	0.255315	1.35071	0.961614	1.24069	5.89592	-3.24471	0.434352	0.883945	2.69941		0.883945	2.69941	-3.24471
odorant receptor Or5	Or5	CQUJHB006894	0.192363	0	1.29001	0	0	0	33.3005	#N/A	0.494125	0		0.494125	0	33.3005
odorant receptor Or50	Or50	CQUJHB014904	42.9403	23.545	30.5702	19.0027	10.0643	25.6486	1.63886	0.311819	32.3519	18.2386		32.3519	18.2386	1.63886
odorant receptor Or51	Or51	CQUJHB014792	0	0	0	1.05338	0.0981565	0	-31.857	#N/A	0	0.383847		0	0.383847	-31.857
odorant receptor Or52	Or52	CQUJHB020384	0	0	0	0	0	0	#N/A	#N/A	0	0		0	0	0
odorant receptor Or53	Or53	CQUJHB020246	15.4809	8.28068	9.20226	9.31954	4.98693	2.11449	1.79852	0.536307	10.9879	5.47365		10.9879	5.47365	1.79852
odorant receptor Or54	Or54	CQUJHB001538	8.3308	32.754	16.4571	7.81088	7.85294	9.2158	2.1366	0.185278	19.1806	8.29321		19.1806	8.29321	2.1366
odorant receptor Or55	Or55	CQUJHB005652	24.6675	12.956	14.0599	14.7017	13.3107	17.7644	1.04125	0.974205	17.2278	15.2589		17.2278	15.2589	1.04125
odorant receptor Or56	Or56	CQUJHB016879	1.48802	0.201819	1.72475	0	0.57209	1.39817	1.59708	0.899615	1.13819	0.656752		1.13819	0.656752	1.59708
odorant receptor Or57	Or57	CQUJHB015413	2.32042	0.113298	0	4.33289	0.458804	1.07925	-2.60961	0.720372	0.811241	1.95698		0.811241	1.95698	-2.60961
odorant receptor Or6	Or6	CQUJHB000029	1.29991	0.835131	1.42741	1.74208	2.43496	2.16961	-1.95679	0.715199	1.18748	2.11555		1.18748	2.11555	-1.95679
odorant receptor Or63	Or63	CQUJHB008857	0	0	0.294842	0.524767	1.27137	1.25482	-12.1237	0.239925	0.0982807	1.01699		0.0982807	1.01699	-12.1237
odorant receptor Or64	Or64	CQUJHB012203	16.0032	17.0927	25.7866	44.8875	42.717	56.2472	-2.69479	0.000587833	19.6275	47.9506		19.6275	47.9506	-2.69479
odorant receptor Or65	Or65	CQUJHB017784	0.0999462	0.610004	0	5.30193	4.64402	13.2062	-32.2166	7.39053e-05	0.23665	7.71739		0.23665	7.71739	-32.2166
odorant receptor Or66	Or66	CQUJHB001954	6.71235	8.00517	2.98944	10.3958	5.64439	12.6412	-1.72965	0.506515	5.90232	9.56046		5.90232	9.56046	-1.72965
odorant receptor Or67	Or67	CQUJHB020349	0	1.67099	0.728584	4.35708	1.25667	3.92767	-4.25541	0.371885	0.799857	3.18047		0.799857	3.18047	-4.25541
odorant receptor Or68	Or68	CQUJHB010542	0.49441	0	0	0	0.279305	1.04525	-2.61185	#N/A	0.164803	0.441518		0.164803	0.441518	-2.61185
odorant receptor Or69	Or69	CQUJHB020249	4.59233	4.05518	9.17353	1.76231	3.09111	2.7887	2.08191	0.564571	5.94035	2.54737		5.94035	2.54737	2.08191
odorant receptor Or70	Or70	CQUJHB007886	0	0	0	0	0	0	#N/A	#N/A	0	0		0	0	0
odorant receptor Or73	Or73	CQUJHB008665	30.2078	36.7594	28.0139	28.9732	15.2556	28.2738	1.20806	0.815614	31.6604	24.1676		31.6604	24.1676	1.20806
odorant receptor Or75	Or75	CQUJHB007333	8.34617	6.18549	11.1053	7.27369	4.02737	14.0739	-1.06895	0.970014	8.54565	8.45832		8.54565	8.45832	-1.06895
odorant receptor Or76	Or76	CQUJHB004511	7.37478	5.96391	7.1437	9.29138	5.19474	8.28285	-1.20941	0.901378	6.82746	7.58966		6.82746	7.58966	-1.20941
odorant receptor Or77	Or77	CQUJHB002705	0	0	0	0	0	0	#N/A	#N/A	0	0		0	0	0
odorant receptor Or78	Or78	CQUJHB001497	0.534098	2.20035	0	4.39158	0.396016	3.52861	-3.18037	0.506785	0.911481	2.77207		0.911481	2.77207	-3.18037
odorant receptor Or79	Or79	CQUJHB005859	4.9709	5.43385	2.98528	3.69961	1.68701	6.11726	1.09387	0.965485	4.46334	3.83463		4.46334	3.83463	1.09387
odorant receptor Or7a, transcript variant X1	CQUJHB010522	CQUJHB010522	0	0	0	2.52627	1.30779	1.11867	-98.3429	0.173591	0	1.65091		0	1.65091	-98.3429
odorant receptor Or8	Or8	CQUJHB020308	0	2.66208	0	0	0	0	53.8883	#N/A	0.887359	0		0.887359	0	53.8883
odorant receptor Or80	Or80	CQUJHB016191	0	0	0	0	0	0	#N/A	#N/A	0	0		0	0	0
odorant receptor Or81	Or81	CQUJHB009334	0	0	0	0	0	0	#N/A	#N/A	0	0		0	0	0
odorant receptor Or82	Or82	CQUJHB020315	0.079651	0.291682	0	0	0.708703	0	-2.02162	#N/A	0.123778	0.236234		0.123778	0.236234	-2.02162
odorant receptor Or83	Or83	CQUJHB017468	5.39376	1.57229	7.79815	4.27056	5.09363	5.19098	-1.09594	0.962861	4.9214	4.85172		4.9214	4.85172	-1.09594
odorant receptor Or85	Or85	CQUJHB005215	13.9292	22.2345	29.3806	12.732	9.95725	22.7656	1.33026	0.73515	21.8481	15.1516		21.8481	15.1516	1.33026
odorant receptor Or86	Or86	CQUJHB020371	0	0	0	0	0	0	#N/A	#N/A	0	0		0	0	0
odorant receptor Or87	Or87	CQUJHB004594	0	0	0	0	0	0	#N/A	#N/A	0	0		0	0	0
odorant receptor Or88	Or88	CQUJHB020439	0	0	0	0	0.109036	0	-3.7541	#N/A	0	0.0363454		0	0.0363454	-3.7541
odorant receptor Or89	Or89	CQUJHB001742	0.109488	0	0	0.116162	0	0	1.02748	#N/A	0.036496	0.0387207		0.036496	0.0387207	1.02748
odorant receptor Or90	Or90	CQUJHB005145	4.58987	1.98805	0.551619	7.61865	2.70795	1.87812	-1.8763	0.701501	2.37651	4.06824		2.37651	4.06824	-1.8763
odorant receptor Or93	Or93	CQUJHB006395	65.1827	30.5202	41.7553	44.2805	26.642	32.3944	1.21057	0.792044	45.8194	34.439		45.8194	34.439	1.21057
odorant receptor Or95	Or95	CQUJHB008764	138.905	146.934	104.596	92.4729	64.3993	101.638	1.39321	0.428483	130.145	86.1701		130.145	86.1701	1.39321
odorant receptor Or96	Or96	CQUJHB011798	9.13624	5.8127	7.09648	1.05744	2.68231	3.27774	2.88649	0.101888	7.34848	2.33916		7.34848	2.33916	2.88649
odorant receptor Or99	Or99	CQUJHB002131	77.7391	67.9641	98.3454	36.6793	32.7623	70.7677	1.60924	0.20571	81.3495	46.7365		81.3495	46.7365	1.60924
putative odorant receptor 85d	CQUJHB013044	CQUJHB013044	1.22518	0	0	6.61751	1.32136	4.23851	-10.0419	0.102691	0.408395	4.05913		0.408395	4.05913	-10.0419

## Sheet: Irs
Name	Vectorbase genome annotation	CQUJHB ID	Molestus 1 - TPM	Molestus 2 - TPM	Molestus 3 - TPM	Pipiens 1 - TPM	Pipiens 2 - TPM	Pipiens 3 - TPM	Fold change	FDR p-value	Average Molestus TPM	Average Pipiens TPM		Molestus	Pipiens	Fold Change
glutamate receptor ionotropic, kainate 2	CQUJHB016014	CQUJHB016014	2.04839	6.08791	2.85354	3.02365	3.87406	2.77721	1.04024	0.984633	3.66328	3.22498		3.66328	3.22498	1.04024
ionotropic receptor 75a-like, transcript variant X2	CQUJHB007574	CQUJHB007574	1.67352	1.94995	2.04053	4.51955	5.11385	5.62871	-2.97223	0.220434	1.888	5.08737		1.888	5.08737	-2.97223
ionotropic receptor Ir100b	Ir100b	CQUJHB017024	0.323131	2.28772	3.56345	0	0	0.204942	25.1197	0.038446	2.0581	0.0683141		2.0581	0.0683141	25.1197
ionotropic receptor Ir101	Ir101	CQUJHB009027	0	0	0	0	0	0	#N/A	#N/A	0	0		0	0	0
ionotropic receptor Ir103	Ir103	CQUJHB020422	0	0	0	0	0	0	#N/A	#N/A	0	0		0	0	0
ionotropic receptor Ir104	Ir104	CQUJHB020402	0	0	0	0	0	0	#N/A	#N/A	0	0		0	0	0
ionotropic receptor Ir106	Ir106	CQUJHB007186	0	0	0	0	0	0	#N/A	#N/A	0	0		0	0	0
ionotropic receptor Ir110	Ir110	CQUJHB020364	0	0	0	0	0	0.068807	-3.75405	#N/A	0	0.0229357		0	0.0229357	-3.75405
ionotropic receptor Ir111	Ir111	CQUJHB020447	0	0	0	0	0	0	#N/A	#N/A	0	0		0	0	0
ionotropic receptor Ir112	Ir112	CQUJHB020345	0	0	0	0	0	0	#N/A	#N/A	0	0		0	0	0
ionotropic receptor Ir113	Ir113	CQUJHB020430	0	0	0	0.556767	0	0	-23.5736	#N/A	0	0.185589		0	0.185589	-23.5736
ionotropic receptor Ir114	Ir114	CQUJHB020368	0	0	0	0	0	0.073737	-3.75405	#N/A	0	0.024579		0	0.024579	-3.75405
ionotropic receptor Ir115	Ir115	CQUJHB020252	0	0	0	0	0	0	#N/A	#N/A	0	0		0	0	0
ionotropic receptor Ir116	Ir116	CQUJHB020432	0	0	0	0	0	0	#N/A	#N/A	0	0		0	0	0
ionotropic receptor Ir117	Ir117	CQUJHB020365	0	0	0	0	0	0	#N/A	#N/A	0	0		0	0	0
ionotropic receptor Ir118	Ir118	CQUJHB020253	0	0	0	0	0	0	#N/A	#N/A	0	0		0	0	0
ionotropic receptor Ir119	Ir119	CQUJHB020427	0	0	0	0	0	0	#N/A	#N/A	0	0		0	0	0
ionotropic receptor Ir121	Ir121	CQUJHB020334	0	0	0	0	0	0	#N/A	#N/A	0	0		0	0	0
ionotropic receptor Ir122	Ir122	CQUJHB020309	0	0	0	0	0	0	#N/A	#N/A	0	0		0	0	0
ionotropic receptor Ir123	Ir123	CQUJHB020359	0	0	0	0	0	0	#N/A	#N/A	0	0		0	0	0
ionotropic receptor Ir124	Ir124	CQUJHB020299	0	0	0	0	0	0	#N/A	#N/A	0	0		0	0	0
ionotropic receptor Ir125	Ir125	CQUJHB020392	0	0	0	0	0	0	#N/A	#N/A	0	0		0	0	0
ionotropic receptor Ir126	Ir126	CQUJHB020319	0	0	0	0	0	0	#N/A	#N/A	0	0		0	0	0
ionotropic receptor Ir127	Ir127	CQUJHB020323	0	0	0	0	0	0	#N/A	#N/A	0	0		0	0	0
ionotropic receptor Ir128	Ir128	CQUJHB020360	0	0	0	0	0	0	#N/A	#N/A	0	0		0	0	0
ionotropic receptor Ir129	Ir129	CQUJHB020399	0	0	0	0	0	0	#N/A	#N/A	0	0		0	0	0
ionotropic receptor Ir130	Ir130	CQUJHB020316	0	0	0	0	0	0	#N/A	#N/A	0	0		0	0	0
ionotropic receptor Ir131	Ir131	CQUJHB020346	0	0	0	0	0	0	#N/A	#N/A	0	0		0	0	0
ionotropic receptor Ir132	Ir132	CQUJHB020341	1.18302	2.32307	0	0	0	0.0543709	44.8912	0.0610642	1.1687	0.0181236		1.1687	0.0181236	44.8912
ionotropic receptor Ir133	Ir133	CQUJHB020404	0	0	0	0	0	0	#N/A	#N/A	0	0		0	0	0
ionotropic receptor Ir134	Ir134	CQUJHB020255	0	0	0	0.554655	0	0	-20.7287	#N/A	0	0.184885		0	0.184885	-20.7287
ionotropic receptor Ir135	Ir135	CQUJHB020336	0	0	0	0	0	0	#N/A	#N/A	0	0		0	0	0
ionotropic receptor Ir136	Ir136	CQUJHB020301	0	0	0	0	0	0	#N/A	#N/A	0	0		0	0	0
ionotropic receptor Ir140	Ir140	CQUJHB020417	0	0	0	0.202791	0	0	-9.32068	#N/A	0	0.0675971		0	0.0675971	-9.32068
ionotropic receptor Ir141	Ir141	CQUJHB020268	0	0	0	0	0	0	#N/A	#N/A	0	0		0	0	0
ionotropic receptor Ir142	Ir142	CQUJHB020325	0	0	0	0	0	0	#N/A	#N/A	0	0		0	0	0
ionotropic receptor Ir143	Ir143	CQUJHB020251	0	0	0	0	0	0	#N/A	#N/A	0	0		0	0	0
ionotropic receptor Ir144	Ir144	CQUJHB020423	0	0	0	0	0	0	#N/A	#N/A	0	0		0	0	0
ionotropic receptor Ir145	Ir145	CQUJHB020320	0	0	0	0	0	0	#N/A	#N/A	0	0		0	0	0
ionotropic receptor Ir146	Ir146	CQUJHB020426	0	0	0	0	0	0	#N/A	#N/A	0	0		0	0	0
ionotropic receptor Ir147	Ir147	CQUJHB020403	0	0	0	0	0	0	#N/A	#N/A	0	0		0	0	0
ionotropic receptor Ir148	Ir148	CQUJHB020300	0	0	0	0	0	0	#N/A	#N/A	0	0		0	0	0
ionotropic receptor Ir149	Ir149	CQUJHB020330	0	0	0	0	0	0	#N/A	#N/A	0	0		0	0	0
ionotropic receptor Ir150	Ir150	CQUJHB020397	0	0	0.545354	0	0	0	16.1976	#N/A	0.181785	0		0.181785	0	16.1976
ionotropic receptor Ir151	Ir151	CQUJHB002903	0.132739	0	0	0	0	0	6.25925	#N/A	0.0442462	0		0.0442462	0	6.25925
ionotropic receptor Ir152	Ir152	CQUJHB020356	0.0802652	0	0	0	0	0	3.5959	#N/A	0.0267551	0		0.0267551	0	3.5959
ionotropic receptor Ir153	Ir153	CQUJHB020410	0	0	0	0	0	0	#N/A	#N/A	0	0		0	0	0
ionotropic receptor Ir154	Ir154	CQUJHB020293	0	0	0	0	0	0	#N/A	#N/A	0	0		0	0	0
ionotropic receptor Ir155	Ir155	CQUJHB020310	0	0	0	0	0	0	#N/A	#N/A	0	0		0	0	0
ionotropic receptor Ir156	Ir156	CQUJHB020380	0	0	0	0	0	0	#N/A	#N/A	0	0		0	0	0
ionotropic receptor Ir157	Ir157	CQUJHB020448	1.19952	0.665548	2.35636	0.289235	0.269515	0.23054	4.64592	0.348643	1.40714	0.263097		1.40714	0.263097	4.64592
ionotropic receptor Ir158	Ir158	CQUJHB020382	0	0	0	0	0	0	#N/A	#N/A	0	0		0	0	0
ionotropic receptor Ir159	Ir159	CQUJHB020347	0	0	0	0	0	0	#N/A	#N/A	0	0		0	0	0
ionotropic receptor Ir160	Ir160	CQUJHB020256	0	0	0	0	0	0	#N/A	#N/A	0	0		0	0	0
ionotropic receptor Ir161	Ir161	CQUJHB020261	0	0	0	0	0	0	#N/A	#N/A	0	0		0	0	0
ionotropic receptor Ir162	Ir162	CQUJHB020391	0	0	0	0	0	0	#N/A	#N/A	0	0		0	0	0
ionotropic receptor Ir163	Ir163	CQUJHB020260	0	0	0	0	0.244673	0	-14.4244	#N/A	0	0.0815577		0	0.0815577	-14.4244
ionotropic receptor Ir165a	Ir165a	CQUJHB020363	0	0	0	0	0	0	#N/A	#N/A	0	0		0	0	0
ionotropic receptor Ir165b	Ir165b	CQUJHB020367	0	0	0.120907	0	0	0	3.59635	#N/A	0.0403022	0		0.0403022	0	3.59635
ionotropic receptor Ir165c	Ir165c	CQUJHB020303	0	0	0	0	0	0	#N/A	#N/A	0	0		0	0	0
ionotropic receptor Ir165d	Ir165d	CQUJHB020288	0	0	0	0	0	0	#N/A	#N/A	0	0		0	0	0
ionotropic receptor Ir166	Ir166	CQUJHB020274	0	0	0	0	0	0.158153	-6.43531	#N/A	0	0.0527178		0	0.0527178	-6.43531
ionotropic receptor Ir167	Ir167	CQUJHB020353	0	0	0	0	0	0	#N/A	#N/A	0	0		0	0	0
ionotropic receptor Ir168	Ir168	CQUJHB020287	0	0	0	0	0	0	#N/A	#N/A	0	0		0	0	0
ionotropic receptor Ir169	Ir169	CQUJHB020372	0	0	0	0	0	0	#N/A	#N/A	0	0		0	0	0
ionotropic receptor Ir170	Ir170	CQUJHB020390	0.045427	0	0	0	0	0	3.5959	#N/A	0.0151423	0		0.0151423	0	3.5959
ionotropic receptor Ir171	Ir171	CQUJHB020335	0	0	0	0	0	1.35512	-42.1614	#N/A	0	0.451706		0	0.451706	-42.1614
ionotropic receptor Ir172	Ir172	CQUJHB011739	0	0	0	0	0	0	#N/A	#N/A	0	0		0	0	0
ionotropic receptor Ir173	Ir173	CQUJHB020284	0	0	0	0	0	0	#N/A	#N/A	0	0		0	0	0
ionotropic receptor Ir174	Ir174	CQUJHB020420	0	0	0	0	0	0	#N/A	#N/A	0	0		0	0	0
ionotropic receptor Ir175	Ir175	CQUJHB020412	0	0	0	0	0	0	#N/A	#N/A	0	0		0	0	0
ionotropic receptor Ir176	Ir176	CQUJHB020441	0	0	0	0	0	0	#N/A	#N/A	0	0		0	0	0
ionotropic receptor Ir177	Ir177	CQUJHB020331	0	0	0	0	0	0	#N/A	#N/A	0	0		0	0	0
ionotropic receptor Ir178	Ir178	CQUJHB020374	0	0	0	0	0	0	#N/A	#N/A	0	0		0	0	0
ionotropic receptor Ir179	Ir179	CQUJHB020291	0	0	0	0	0	0	#N/A	#N/A	0	0		0	0	0
ionotropic receptor Ir180	Ir180	CQUJHB020247	0	0	0	0	0	0	#N/A	#N/A	0	0		0	0	0
ionotropic receptor Ir181	Ir181	CQUJHB020408	0	1.03184	0.229043	0	0	0	37.7132	#N/A	0.420296	0		0.420296	0	37.7132
ionotropic receptor Ir183	Ir183	CQUJHB020263	2.02428	0	0	0.556806	0.0741204	0	2.78444	0.784471	0.674761	0.210309		0.674761	0.210309	2.78444
ionotropic receptor Ir184	Ir184	CQUJHB020270	0	0	0	0	0	0	#N/A	#N/A	0	0		0	0	0
ionotropic receptor Ir185	Ir185	CQUJHB020428	0	0	0	0	0	0	#N/A	#N/A	0	0		0	0	0
ionotropic receptor Ir186	Ir186	CQUJHB020245	0	0	0	0	0.389823	0	-14.4244	#N/A	0	0.129941		0	0.129941	-14.4244
ionotropic receptor Ir187	Ir187	CQUJHB020259	0	0	0	0	0	0	#N/A	#N/A	0	0		0	0	0
ionotropic receptor Ir188	Ir188	CQUJHB020385	0	0	0	0	0	0	#N/A	#N/A	0	0		0	0	0
ionotropic receptor Ir189	Ir189	CQUJHB020248	0	0	0	0	0	0	#N/A	#N/A	0	0		0	0	0
ionotropic receptor Ir190	Ir190	CQUJHB020286	0	0	0	0	0	0	#N/A	#N/A	0	0		0	0	0
ionotropic receptor Ir191	Ir191	CQUJHB020394	1.40966	0	0.466834	0	0.0774232	0	15.4566	#N/A	0.625497	0.0258077		0.625497	0.0258077	15.4566
ionotropic receptor Ir192	Ir192	CQUJHB020262	0	0	0	0	0	0	#N/A	#N/A	0	0		0	0	0
ionotropic receptor Ir193	Ir193	CQUJHB020377	0	0	0	0	0	0	#N/A	#N/A	0	0		0	0	0
ionotropic receptor Ir194	Ir194	CQUJHB020415	0.231725	0	0	0	0.534538	0.898144	-5.44937	#N/A	0.0772415	0.477561		0.0772415	0.477561	-5.44937
ionotropic receptor Ir195	Ir195	CQUJHB020357	0	0	0	0	0	0	#N/A	#N/A	0	0		0	0	0
ionotropic receptor Ir196	Ir196	CQUJHB020443	0	0	0	0	0	0	#N/A	#N/A	0	0		0	0	0
ionotropic receptor Ir197	Ir197	CQUJHB020296	0	0	0	0	0	0	#N/A	#N/A	0	0		0	0	0
ionotropic receptor Ir198	Ir198	CQUJHB020358	0	0	0	0.16503	0	0	-6.44384	#N/A	0	0.0550101		0	0.0550101	-6.44384
ionotropic receptor Ir199	Ir199	CQUJHB020445	0	0	0	0	0	0	#N/A	#N/A	0	0		0	0	0
ionotropic receptor Ir200	Ir200	CQUJHB020327	0	0	0.105422	0	0	0.0747777	1.02764	#N/A	0.0351406	0.0249259		0.0351406	0.0249259	1.02764
ionotropic receptor Ir201	Ir201	CQUJHB020275	0	0	0	0	0.0589371	0	-3.7541	#N/A	0	0.0196457		0	0.0196457	-3.7541
ionotropic receptor Ir202	Ir202	CQUJHB020280	0	0	0	0	0	0	#N/A	#N/A	0	0		0	0	0
ionotropic receptor Ir203	Ir203	CQUJHB020418	0.176667	0	0	0	0	0.560247	-2.83058	#N/A	0.0588891	0.186749		0.0588891	0.186749	-2.83058
ionotropic receptor Ir204	Ir204	CQUJHB020411	0	0	0	0	0	0	#N/A	#N/A	0	0		0	0	0
ionotropic receptor Ir205	Ir205	CQUJHB020264	0	0	0	0	0	0	#N/A	#N/A	0	0		0	0	0
ionotropic receptor Ir206	Ir206	CQUJHB020317	0	0	0	0	0	0	#N/A	#N/A	0	0		0	0	0
ionotropic receptor Ir207	Ir207	CQUJHB020379	0	0	0	0	0	0	#N/A	#N/A	0	0		0	0	0
ionotropic receptor Ir208	Ir208	CQUJHB020369	1.1246	0.0762645	0	0.662864	0	0	1.60738	0.924082	0.400289	0.220955		0.400289	0.220955	1.60738
ionotropic receptor Ir209	Ir209	CQUJHB020281	0	0	0	0	0	0	#N/A	#N/A	0	0		0	0	0
ionotropic receptor Ir210	Ir210	CQUJHB020342	0	0	0	0	0	0	#N/A	#N/A	0	0		0	0	0
ionotropic receptor Ir211	Ir211	CQUJHB020290	0	0	0	0	0	0	#N/A	#N/A	0	0		0	0	0
ionotropic receptor Ir21a	Ir21a	CQUJHB008806	0.27302	0.333266	0.949364	0.33794	0	0	3.90718	0.619871	0.51855	0.112647		0.51855	0.112647	3.90718
ionotropic receptor Ir31a1	Ir31a1	CQUJHB005533	6.26571	6.74853	5.21802	3.58452	4.06888	0.584407	1.97328	0.540894	6.07742	2.74594		6.07742	2.74594	1.97328
ionotropic receptor Ir31a2	Ir31a2	CQUJHB012286	6.79643	3.52403	9.501	4.59444	3.5082	9.4095	1.04211	0.980623	6.60715	5.83738		6.60715	5.83738	1.04211
ionotropic receptor Ir40a	Ir40a	CQUJHB010676	0.464156	0	0	0.109433	0	0	3.47835	#N/A	0.154719	0.0364777		0.154719	0.0364777	3.47835
ionotropic receptor Ir41c	Ir41c	CQUJHB006942	1.18435	4.03271	0.650255	1.12427	2.71149	0.395347	1.25747	0.940517	1.95577	1.41037		1.95577	1.41037	1.25747
ionotropic receptor Ir41d	Ir41d	CQUJHB014423	18.4955	21.3147	8.30314	5.85031	10.2214	12.5077	1.56636	0.464326	16.0378	9.5265		16.0378	9.5265	1.56636
ionotropic receptor Ir41g	Ir41g	CQUJHB020414	8.33537	10.6022	13.0481	6.76265	5.53985	21.1021	-1.11379	0.936883	10.6619	11.1349		10.6619	11.1349	-1.11379
ionotropic receptor Ir41h	Ir41h	CQUJHB020388	11.3424	8.03665	16.5146	9.68241	5.15558	16.1241	1.06921	0.958878	11.9646	10.3207		11.9646	10.3207	1.06921
ionotropic receptor Ir41i	Ir41i	CQUJHB020361	5.32638	10.055	3.41504	3.2855	2.81657	3.7972	1.76325	0.585075	6.26547	3.29976		6.26547	3.29976	1.76325
ionotropic receptor Ir41j	Ir41j	CQUJHB001753	6.83708	8.92135	8.92417	4.60245	1.81802	8.82223	1.51491	0.615031	8.22753	5.0809		8.22753	5.0809	1.51491
ionotropic receptor Ir41k	Ir41k	CQUJHB020257	0.641914	1.92329	1.56537	0.804869	0.346151	0.740232	1.97509	0.769081	1.37686	0.630417		1.37686	0.630417	1.97509
ionotropic receptor Ir41l	Ir41l	CQUJHB004521	2.22934	5.07482	5.29771	3.89945	1.96571	4.52205	1.11221	0.956629	4.20062	3.4624		4.20062	3.4624	1.11221
ionotropic receptor Ir41m	Ir41m	CQUJHB002403	2.93183	2.07193	1.37974	3.11055	2.64422	4.73027	-1.73941	0.648737	2.12783	3.49501		2.12783	3.49501	-1.73941
ionotropic receptor Ir41n	Ir41n	CQUJHB013304	7.57504	4.81072	4.9579	3.20386	2.12521	3.13801	1.89428	0.45301	5.78122	2.82236		5.78122	2.82236	1.89428
ionotropic receptor Ir41o	Ir41o	CQUJHB020295	3.12133	2.11672	0	0.220773	0.137147	0	12.3693	0.160047	1.74602	0.119307		1.74602	0.119307	12.3693
ionotropic receptor Ir41p	Ir41p	CQUJHB011560	0.215146	0	2.0039	0	0	0	88.8389	0.184074	0.739681	0		0.739681	0	88.8389
ionotropic receptor Ir41q	Ir41q	CQUJHB005639	8.02737	1.82812	4.01737	8.83449	7.93603	9.94193	-2.09973	0.252175	4.62429	8.90415		4.62429	8.90415	-2.09973
ionotropic receptor Ir41r	Ir41r	CQUJHB001627	1.16461	0	0.520668	3.83035	1.32406	2.893	-5.12438	0.207351	0.561758	2.68247		0.561758	2.68247	-5.12438
ionotropic receptor Ir60a	Ir60a	CQUJHB020376	0	0	0	0	0	0	#N/A	#N/A	0	0		0	0	0
ionotropic receptor Ir68a	Ir68a	CQUJHB008292	0	0	0	0	0	0	#N/A	#N/A	0	0		0	0	0
ionotropic receptor Ir75a	Ir75a	CQUJHB011932	2.79095	9.14023	9.23147	3.53885	3.76866	9.42632	1.1778	0.921531	7.05422	5.57794		7.05422	5.57794	1.1778
ionotropic receptor Ir75b	Ir75b	CQUJHB010555	1.41492	5.79827	3.08759	3.75293	3.54701	7.051	-1.49197	0.762981	3.43359	4.78365		3.43359	4.78365	-1.49197
ionotropic receptor Ir75c	Ir75c	CQUJHB016702	7.42544	8.08028	10.0364	4.64134	5.57684	8.64018	1.23917	0.829309	8.51405	6.28612		8.51405	6.28612	1.23917
ionotropic receptor Ir75d	Ir75d	CQUJHB010575	2.14805	2.17255	1.37192	1.88831	0.910118	5.25489	-1.48754	0.835815	1.89751	2.68444		1.89751	2.68444	-1.48754
ionotropic receptor Ir75e	Ir75e	CQUJHB010749	3.13257	0	0.518704	3.54509	1.78934	1.76605	-2.13223	0.7354	1.21709	2.36683		1.21709	2.36683	-2.13223
ionotropic receptor Ir75f	Ir75f	CQUJHB010852	1.62458	2.18137	0.242103	0.287268	0.856581	0	3.13791	0.610397	1.34935	0.381283		1.34935	0.381283	3.13791
ionotropic receptor Ir75g	Ir75g	CQUJHB004755	1.26249	0	0	0	0.594346	2.60553	-2.5956	0.776223	0.420831	1.06662		0.420831	1.06662	-2.5956
ionotropic receptor Ir75h	Ir75h	CQUJHB010492	8.77333	5.31964	9.65633	6.0229	5.04537	8.18293	1.12853	0.920578	7.91643	6.41707		7.91643	6.41707	1.12853
ionotropic receptor Ir75i	Ir75i	CQUJHB009714	4.46856	1.33691	1.30574	2.04511	1.73243	0.277856	1.56334	0.815207	2.3704	1.3518		2.3704	1.3518	1.56334
ionotropic receptor Ir75j	Ir75j	CQUJHB002174	0	0	0	0	0	0	#N/A	#N/A	0	0		0	0	0
ionotropic receptor Ir75k	Ir75k	CQUJHB013862	17.1342	22.7589	16.3898	12.72	10.7328	26.4445	1.05446	0.957008	18.761	16.6325		18.761	16.6325	1.05446
ionotropic receptor Ir75l	Ir75l	CQUJHB006822	52.0311	46.6838	67.1381	17.4421	23.3814	40.5491	1.88225	0.0486701	55.2843	27.1242		55.2843	27.1242	1.88225
ionotropic receptor Ir75m	Ir75m	CQUJHB006394	25.8603	20.4571	16.5566	11.9203	13.2794	44.985	-1.18253	0.869421	20.958	23.3949		20.958	23.3949	-1.18253
ionotropic receptor Ir75n	Ir75n	CQUJHB015380	1.78282	0	0.166054	1.53684	0.495712	3.35687	-2.89567	0.615282	0.649624	1.79647		0.649624	1.79647	-2.89567
ionotropic receptor Ir75o	Ir75o	CQUJHB007962	0.251537	0.0614085	3.52364	0.320245	0.696291	8.13629	-2.54293	0.64331	1.27886	3.05094		1.27886	3.05094	-2.54293
ionotropic receptor Ir75p	Ir75p	CQUJHB020425	9.02869	7.87214	10.2258	5.30953	6.83473	5.3446	1.40379	0.632261	9.04222	5.82962		9.04222	5.82962	1.40379
ionotropic receptor Ir75q	Ir75q	CQUJHB020292	1.25616	0.82565	0.792	0.820143	1.24187	0.868206	-1.08609	0.979123	0.957937	0.976739		0.957937	0.976739	-1.08609
ionotropic receptor Ir76b	Ir76b	CQUJHB013984	14.9454	14.0487	15.6883	62.2106	32.5166	58.8113	-3.74558	1.10941e-08	14.8942	51.1795		14.8942	51.1795	-3.74558
ionotropic receptor Ir7a	Ir7a	CQUJHB007673	0.258628	1.65741	0	0.274393	0.0639213	1.09355	1.30605	0.952538	0.638681	0.477288		0.638681	0.477288	1.30605
ionotropic receptor Ir7b	Ir7b	CQUJHB010052	0	0	0	0	0	0	#N/A	#N/A	0	0		0	0	0
ionotropic receptor Ir7c	Ir7c	CQUJHB008380	0	0	0	0	0	0	#N/A	#N/A	0	0		0	0	0
ionotropic receptor Ir7e	Ir7e	CQUJHB020344	0	0	0	0	0	0	#N/A	#N/A	0	0		0	0	0
ionotropic receptor Ir7h	Ir7h	CQUJHB020258	0	0	0	0	0	0	#N/A	#N/A	0	0		0	0	0
ionotropic receptor Ir7i	Ir7i	CQUJHB020396	0	1.00613	0	0	0	0	31.5478	#N/A	0.335378	0		0.335378	0	31.5478
ionotropic receptor Ir7j	Ir7j	CQUJHB013374	0	0.767672	0	0	0	1.93392	-2.45061	0.825659	0.255891	0.644641		0.255891	0.644641	-2.45061
ionotropic receptor Ir7k	Ir7k	CQUJHB008207	0	0	0.891861	0	0	0	25.8485	#N/A	0.297287	0		0.297287	0	25.8485
ionotropic receptor Ir7l	Ir7l	CQUJHB006021	0	0	0	0	0	0	#N/A	#N/A	0	0		0	0	0
ionotropic receptor Ir7m	Ir7m	CQUJHB006012	0	0.84241	0	0.133126	0	0.198957	2.34305	#N/A	0.280803	0.110694		0.280803	0.110694	2.34305
ionotropic receptor Ir7n	Ir7n	CQUJHB011286	0	0	0	0	0	0	#N/A	#N/A	0	0		0	0	0
ionotropic receptor Ir7o	Ir7o	CQUJHB020421	0	0	0	0	0	0	#N/A	#N/A	0	0		0	0	0
ionotropic receptor Ir7p	Ir7p	CQUJHB004409	0	0.33972	0	0.295273	0.481497	0.29419	-3.32174	#N/A	0.11324	0.356986		0.11324	0.356986	-3.32174
ionotropic receptor Ir7q	Ir7q	CQUJHB020437	0	0	0	0	0	0	#N/A	#N/A	0	0		0	0	0
ionotropic receptor Ir7r	Ir7r	CQUJHB004961	0	0	0	0	0	0	#N/A	#N/A	0	0		0	0	0
ionotropic receptor Ir87a	Ir87a	CQUJHB012889	8.86699	8.2981	12.0814	3.18063	4.88397	6.47183	1.83926	0.217734	9.74885	4.84548		9.74885	4.84548	1.83926
ionotropic receptor Ir8a	Ir8a	CQUJHB009988	43.511	83.6585	55.587	89.9375	65.8883	186.164	-1.9944	0.106069	60.9188	113.997		60.9188	113.997	-1.9944
ionotropic receptor Ir93a	Ir93a	CQUJHB013555	2.02956	2.43542	4.87007	1.56934	2.48258	4.21804	1.03296	0.987543	3.11169	2.75665		3.11169	2.75665	1.03296

## Sheet: Grs
Name	Vectorbase genome annotation	CQUJHB ID	Molestus 1 - TPM	Molestus 2 - TPM	Molestus 3 - TPM	Pipiens 1 - TPM	Pipiens 2 - TPM	Pipiens 3 - TPM	Fold change	FDR p-value	Average Molestus TPM	Average Pipiens TPM		Molestus	Pipiens	Fold Change
gustatory and pheromone receptor 39a	gustatory and pheromone receptor 39a	CQUJHB004234	0	0	0	0	0	0	#N/A	#N/A	0	0		0	0	0
Gr66a	gustatory receptor for bitter taste 66a	CQUJHB001032	0	0	0	0	0.144012	0	-3.7541	#N/A	0	0.048004		0	0.048004	-3.7541
Gr64e	gustatory receptor for sugar taste 64e	CQUJHB017550	0	0	0	0	0	0	#N/A	#N/A	0	0		0	0	0
Gr1	gustatory receptor Gr1	CQUJHB016816	#N/A	#N/A	#N/A	#N/A	#N/A	#N/A	#N/A	#N/A	#N/A	#N/A		0	0	0
Gr10a	gustatory receptor Gr10a	CQUJHB001928	#N/A	#N/A	#N/A	#N/A	#N/A	#N/A	#N/A	#N/A	#N/A	#N/A		0	0	0
Gr10b	gustatory receptor Gr10b	CQUJHB020328	#N/A	#N/A	#N/A	#N/A	#N/A	#N/A	#N/A	#N/A	#N/A	#N/A		0	0	0
Gr11	gustatory receptor Gr11	CQUJHB011186	#N/A	#N/A	#N/A	#N/A	#N/A	#N/A	#N/A	#N/A	#N/A	#N/A		0	0	0
Gr13a	gustatory receptor Gr13a	CQUJHB010226	#N/A	#N/A	#N/A	#N/A	#N/A	#N/A	#N/A	#N/A	#N/A	#N/A		0	0	0
Gr13b	gustatory receptor Gr13b	CQUJHB020267	#N/A	#N/A	#N/A	#N/A	#N/A	#N/A	#N/A	#N/A	#N/A	#N/A		0	0	0
Gr13c	gustatory receptor Gr13c	CQUJHB001248	#N/A	#N/A	#N/A	#N/A	#N/A	#N/A	#N/A	#N/A	#N/A	#N/A		0	0	0
Gr13d	gustatory receptor Gr13d	CQUJHB020401	#N/A	#N/A	#N/A	#N/A	#N/A	#N/A	#N/A	#N/A	#N/A	#N/A		0	0	0
Gr14	gustatory receptor Gr14	CQUJHB007137	#N/A	#N/A	#N/A	#N/A	#N/A	#N/A	#N/A	#N/A	#N/A	#N/A		0	0	0
Gr15	gustatory receptor Gr15	CQUJHB011989	#N/A	#N/A	#N/A	#N/A	#N/A	#N/A	#N/A	#N/A	#N/A	#N/A		0	0	0
Gr17	gustatory receptor Gr17	CQUJHB006583	#N/A	#N/A	#N/A	#N/A	#N/A	#N/A	#N/A	#N/A	#N/A	#N/A		0	0	0
Gr19	gustatory receptor Gr19	CQUJHB001609	#N/A	#N/A	#N/A	#N/A	#N/A	#N/A	#N/A	#N/A	#N/A	#N/A		0	0	0
Gr2	gustatory receptor Gr2	CQUJHB016517	#N/A	#N/A	#N/A	#N/A	#N/A	#N/A	#N/A	#N/A	#N/A	#N/A		0	0	0
Gr20	gustatory receptor Gr20	CQUJHB006306	#N/A	#N/A	#N/A	#N/A	#N/A	#N/A	#N/A	#N/A	#N/A	#N/A		0	0	0
Gr22	gustatory receptor Gr22	CQUJHB020285	#N/A	#N/A	#N/A	#N/A	#N/A	#N/A	#N/A	#N/A	#N/A	#N/A		0	0	0
Gr25	gustatory receptor Gr25	CQUJHB008529	#N/A	#N/A	#N/A	#N/A	#N/A	#N/A	#N/A	#N/A	#N/A	#N/A		0	0	0
Gr27	gustatory receptor Gr27	CQUJHB006817	#N/A	#N/A	#N/A	#N/A	#N/A	#N/A	#N/A	#N/A	#N/A	#N/A		0	0	0
Gr29	gustatory receptor Gr29	CQUJHB020271	#N/A	#N/A	#N/A	#N/A	#N/A	#N/A	#N/A	#N/A	#N/A	#N/A		0	0	0
Gr3	gustatory receptor Gr3	CQUJHB015964	#N/A	#N/A	#N/A	#N/A	#N/A	#N/A	#N/A	#N/A	#N/A	#N/A		0	0	0
Gr31	gustatory receptor Gr31	CQUJHB017359	#N/A	#N/A	#N/A	#N/A	#N/A	#N/A	#N/A	#N/A	#N/A	#N/A		0	0	0
Gr33	gustatory receptor Gr33	CQUJHB017740	#N/A	#N/A	#N/A	#N/A	#N/A	#N/A	#N/A	#N/A	#N/A	#N/A		0	0	0
Gr34_v1	gustatory receptor Gr34_v1	CQUJHB020378	#N/A	#N/A	#N/A	#N/A	#N/A	#N/A	#N/A	#N/A	#N/A	#N/A		0	0	0
Gr34_v2	gustatory receptor Gr34_v2	CQUJHB020324	#N/A	#N/A	#N/A	#N/A	#N/A	#N/A	#N/A	#N/A	#N/A	#N/A		0	0	0
Gr35a	gustatory receptor Gr35a	CQUJHB007446	#N/A	#N/A	#N/A	#N/A	#N/A	#N/A	#N/A	#N/A	#N/A	#N/A		0	0	0
Gr35b	gustatory receptor Gr35b	CQUJHB010075	#N/A	#N/A	#N/A	#N/A	#N/A	#N/A	#N/A	#N/A	#N/A	#N/A		0	0	0
Gr36	gustatory receptor Gr36	CQUJHB020332	#N/A	#N/A	#N/A	#N/A	#N/A	#N/A	#N/A	#N/A	#N/A	#N/A		0	0	0
Gr37	gustatory receptor Gr37	CQUJHB013318	#N/A	#N/A	#N/A	#N/A	#N/A	#N/A	#N/A	#N/A	#N/A	#N/A		0	0	0
Gr39a	gustatory receptor Gr39a	CQUJHB014448	#N/A	#N/A	#N/A	#N/A	#N/A	#N/A	#N/A	#N/A	#N/A	#N/A		0	0	0
Gr39b	gustatory receptor Gr39b	CQUJHB006857	#N/A	#N/A	#N/A	#N/A	#N/A	#N/A	#N/A	#N/A	#N/A	#N/A		0	0	0
Gr4	gustatory receptor Gr4	CQUJHB006994	#N/A	#N/A	#N/A	#N/A	#N/A	#N/A	#N/A	#N/A	#N/A	#N/A		0	0	0
Gr40	gustatory receptor Gr40	CQUJHB013058	#N/A	#N/A	#N/A	#N/A	#N/A	#N/A	#N/A	#N/A	#N/A	#N/A		0	0	0
Gr42	gustatory receptor Gr42	CQUJHB020282	#N/A	#N/A	#N/A	#N/A	#N/A	#N/A	#N/A	#N/A	#N/A	#N/A		0	0	0
Gr45	gustatory receptor Gr45	CQUJHB020338	#N/A	#N/A	#N/A	#N/A	#N/A	#N/A	#N/A	#N/A	#N/A	#N/A		0	0	0
Gr46	gustatory receptor Gr46	CQUJHB007246	#N/A	#N/A	#N/A	#N/A	#N/A	#N/A	#N/A	#N/A	#N/A	#N/A		0	0	0
Gr47	gustatory receptor Gr47	CQUJHB020294	#N/A	#N/A	#N/A	#N/A	#N/A	#N/A	#N/A	#N/A	#N/A	#N/A		0	0	0
Gr49	gustatory receptor Gr49	CQUJHB002009	#N/A	#N/A	#N/A	#N/A	#N/A	#N/A	#N/A	#N/A	#N/A	#N/A		0	0	0
Gr66	gustatory receptor Gr66	CQUJHB020442	#N/A	#N/A	#N/A	#N/A	#N/A	#N/A	#N/A	#N/A	#N/A	#N/A		0	0	0
Gr68_v1	gustatory receptor Gr68_v1	CQUJHB020393	#N/A	#N/A	#N/A	#N/A	#N/A	#N/A	#N/A	#N/A	#N/A	#N/A		0	0	0
Gr68_v2	gustatory receptor Gr68_v2	CQUJHB020314	#N/A	#N/A	#N/A	#N/A	#N/A	#N/A	#N/A	#N/A	#N/A	#N/A		0	0	0
Gr6a	gustatory receptor Gr6a	CQUJHB003039	#N/A	#N/A	#N/A	#N/A	#N/A	#N/A	#N/A	#N/A	#N/A	#N/A		0	0	0
Gr6b	gustatory receptor Gr6b	CQUJHB020254	#N/A	#N/A	#N/A	#N/A	#N/A	#N/A	#N/A	#N/A	#N/A	#N/A		0	0	0
Gr6c	gustatory receptor Gr6c	CQUJHB020387	#N/A	#N/A	#N/A	#N/A	#N/A	#N/A	#N/A	#N/A	#N/A	#N/A		0	0	0
Gr6d	gustatory receptor Gr6d	CQUJHB016719	#N/A	#N/A	#N/A	#N/A	#N/A	#N/A	#N/A	#N/A	#N/A	#N/A		0	0	0
Gr7	gustatory receptor Gr7	CQUJHB007276	#N/A	#N/A	#N/A	#N/A	#N/A	#N/A	#N/A	#N/A	#N/A	#N/A		0	0	0
Gr72	gustatory receptor Gr72	CQUJHB012945	#N/A	#N/A	#N/A	#N/A	#N/A	#N/A	#N/A	#N/A	#N/A	#N/A		0	0	0
Gr75	gustatory receptor Gr75	CQUJHB016607	#N/A	#N/A	#N/A	#N/A	#N/A	#N/A	#N/A	#N/A	#N/A	#N/A		0	0	0
Gr76	gustatory receptor Gr76	CQUJHB012100	#N/A	#N/A	#N/A	#N/A	#N/A	#N/A	#N/A	#N/A	#N/A	#N/A		0	0	0
Gr77	gustatory receptor Gr77	CQUJHB015503	#N/A	#N/A	#N/A	#N/A	#N/A	#N/A	#N/A	#N/A	#N/A	#N/A		0	0	0
Gr8	gustatory receptor Gr8	CQUJHB017706	#N/A	#N/A	#N/A	#N/A	#N/A	#N/A	#N/A	#N/A	#N/A	#N/A		0	0	0
Gr81	gustatory receptor Gr81	CQUJHB006465	#N/A	#N/A	#N/A	#N/A	#N/A	#N/A	#N/A	#N/A	#N/A	#N/A		0	0	0
Gr9a	gustatory receptor Gr9a	CQUJHB017939	#N/A	#N/A	#N/A	#N/A	#N/A	#N/A	#N/A	#N/A	#N/A	#N/A		0	0	0
Gr9b	gustatory receptor Gr9b	CQUJHB020343	#N/A	#N/A	#N/A	#N/A	#N/A	#N/A	#N/A	#N/A	#N/A	#N/A		0	0	0
Gr9c	gustatory receptor Gr9c	CQUJHB007705	#N/A	#N/A	#N/A	#N/A	#N/A	#N/A	#N/A	#N/A	#N/A	#N/A		0	0	0
Gr28a	putative gustatory receptor 28a	CQUJHB018303	0	0	0	0	0.290842	0	-9.09914	#N/A	0	0.0969473		0	0.0969473	-9.09914
Gr28a	putative gustatory receptor 28a	CQUJHB010276	0	0	0	0	0	0.252962	-6.43531	#N/A	0	0.0843205		0	0.0843205	-6.43531
Gr28b	putative gustatory receptor 28b	CQUJHB003587	0	0	0	0	0	0	#N/A	#N/A	0	0		0	0	0
Gr2a	putative gustatory receptor 2a	CQUJHB002029	0	0	0	0	0	0	#N/A	#N/A	0	0		0	0	0
Gr2a	putative gustatory receptor 2a	CQUJHB002662	0	0	0	0	0	0	#N/A	#N/A	0	0		0	0	0

## Sheet: Snmps
Name	Vectorbase genome annotation	CQUJHB ID	Molestus 1 - TPM	Molestus 2 - TPM	Molestus 3 - TPM	Pipiens 1 - TPM	Pipiens 2 - TPM	Pipiens 3 - TPM	Fold change	FDR p-value	Average Molestus TPM	Average Pipiens TPM		Molestus	Pipiens	Fold Change
SNMP1	sensory neuron membrane protein 1	CQUJHB011832	96.2643	132.531	118.648	59.0388	69.3593	113.399	1.33133	0.56608	115.814	80.599		115.814	80.599	1.33133
SNMP2	sensory neuron membrane protein 2, transcript variant X1	CQUJHB014288	61.9794	84.9073	64.9907	39.182	30.9228	37.6804	1.80381	0.0424892	70.6258	35.9284		70.6258	35.9284	1.80381

## Sheet: OBPs
Name	Vectorbase genome annotation	CQUJHB ID	Molestus 1 - TPM	Molestus 2 - TPM	Molestus 3 - TPM	Pipiens 1 - TPM	Pipiens 2 - TPM	Pipiens 3 - TPM	Fold change	FDR p-value	Average Molestus TPM	Average Pipiens TPM		Molestus	Pipiens	Fold Change
general odorant-binding protein 19d	CQUJHB011232	CQUJHB011232	9.48685	13.9644	13.3062	0	0	1.17979	26.1681	0.00683738	12.2525	0.393264		12.2525	0.393264	26.1681
general odorant-binding protein 19d	CQUJHB002253	CQUJHB002253	195.568	1932.63	375.129	45.8805	76.5714	1836.68	1.27002	0.917051	834.443	653.043		834.443	653.043	1.27002
general odorant-binding protein 19d	CQUJHB015136	CQUJHB015136	1743.45	1057.12	1092.32	992.716	2290.94	868.761	-1.18574	0.852133	1297.63	1384.14		1297.63	1384.14	-1.18574
general odorant-binding protein 19d, transcript variant X2	CQUJHB004306	CQUJHB004306	2.84899	14.9539	8.49146	0	0.844972	0.602315	15.3498	0.054663	8.7648	0.482429		8.7648	0.482429	15.3498
general odorant-binding protein 19d-like	CQUJHB014578	CQUJHB014578	73.1587	56.4646	68.2018	39.3312	43.2984	41.2677	1.46002	0.414843	65.9417	41.2991		65.9417	41.2991	1.46002
general odorant-binding protein 28a	CQUJHB009569	CQUJHB009569	0	0	0	0.664705	0	0.331134	-9.11711	#N/A	0	0.331946		0	0.331946	-9.11711
general odorant-binding protein 28a	CQUJHB015181	CQUJHB015181	0.327669	1.19992	2.92986	0.347642	1.29576	0.346367	1.79742	#N/A	1.48582	0.663257		1.48582	0.663257	1.79742
general odorant-binding protein 28a	CQUJHB016508	CQUJHB016508	8.71205	103.154	20.7731	0	0.574194	0.920921	77.6789	6.1599e-08	44.2132	0.498372		44.2132	0.498372	77.6789
general odorant-binding protein 45	CQUJHB014920	CQUJHB014920	0	0	0	0.929296	0.865937	0	-33.8398	#N/A	0	0.598411		0	0.598411	-33.8398
general odorant-binding protein 45	CQUJHB012320	CQUJHB012320	0	0	0	0	0	0	#N/A	#N/A	0	0		0	0	0
general odorant-binding protein 45	CQUJHB017813	CQUJHB017813	0	0	0	0	0	0	#N/A	#N/A	0	0		0	0	0
general odorant-binding protein 45	CQUJHB011244	CQUJHB011244	0	0	0	0	0	0	#N/A	#N/A	0	0		0	0	0
general odorant-binding protein 45	CQUJHB011786	CQUJHB011786	0	0	0	0	0	0	#N/A	#N/A	0	0		0	0	0
general odorant-binding protein 45	CQUJHB002541	CQUJHB002541	1.20693	0	0	0	0.298299	2.23266	-2.06041	#N/A	0.40231	0.843653		0.40231	0.843653	-2.06041
general odorant-binding protein 45	CQUJHB016091	CQUJHB016091	0	0	0	0	0	0	#N/A	#N/A	0	0		0	0	0
general odorant-binding protein 45-like	CQUJHB003536	CQUJHB003536	0	0	2.18992	1.13387	0	0	1.61502	#N/A	0.729975	0.377957		0.729975	0.377957	1.61502
general odorant-binding protein 45-like	CQUJHB012867	CQUJHB012867	1.48711	1.63374	4.43235	0.946657	0.294038	0.157198	4.61892	0.440831	2.51773	0.465964		2.51773	0.465964	4.61892
general odorant-binding protein 45-like	CQUJHB016455	CQUJHB016455	0	0	0	0	0	0	#N/A	#N/A	0	0		0	0	0
general odorant-binding protein 56d	CQUJHB009418	CQUJHB009418	0.626514	0	0	0	0.206462	0	2.47814	#N/A	0.208838	0.0688206		0.208838	0.0688206	2.47814
general odorant-binding protein 56d	CQUJHB004329	CQUJHB004329	2115.64	2810.56	2826.28	1401.06	1792.92	2164.5	1.32999	0.564571	2584.16	1786.16		2584.16	1786.16	1.32999
general odorant-binding protein 56d	CQUJHB005632	CQUJHB005632	105.482	132.93	135.127	274.584	288.296	260.572	-2.42518	0.000821572	124.513	274.484		124.513	274.484	-2.42518
general odorant-binding protein 56d	CQUJHB002959	CQUJHB002959	0	0.335069	0	0	0.135687	0	1.78883	#N/A	0.11169	0.045229		0.11169	0.045229	1.78883
general odorant-binding protein 56d	CQUJHB018046	CQUJHB018046	5.88974	8.69416	1.02061	2.1798	3.79154	4.4884	1.39869	0.890141	5.2015	3.48658		5.2015	3.48658	1.39869
general odorant-binding protein 56d	CQUJHB011825	CQUJHB011825	3.11097	2.71246	0.662306	1.17879	0	4.93275	1.03224	0.994149	2.16191	2.03718		2.16191	2.03718	1.03224
general odorant-binding protein 56d	CQUJHB001508	CQUJHB001508	112.851	154.043	95.6023	154.754	220.124	250.213	-1.86624	0.0424892	120.832	208.364		120.832	208.364	-1.86624
general odorant-binding protein 56d-like	CQUJHB014569	CQUJHB014569	142.528	207.32	204.632	288.206	406.517	294.761	-1.96352	0.0224934	184.827	329.828		184.827	329.828	-1.96352
general odorant-binding protein 66	CQUJHB018406	CQUJHB018406	16.2478	223.123	57.9847	0	3.38167	2.48586	46.7106	2.9099e-12	99.1183	1.95584		99.1183	1.95584	46.7106
general odorant-binding protein 66	CQUJHB010010	CQUJHB010010	26457.4	23667.5	25291.5	32399.6	30747.6	40482.7	-1.49767	0.327147	25138.8	34543.3		25138.8	34543.3	-1.49767
general odorant-binding protein 66-like, transcript variant X2	CQUJHB001829	CQUJHB001829	0.214805	1.04882	1.60057	0	0	0	28.4197	#N/A	0.954732	0		0.954732	0	28.4197
general odorant-binding protein 67	CQUJHB012838	CQUJHB012838	0.752654	4.04244	0	0	0	0	73.3843	#N/A	1.59837	0		1.59837	0	73.3843
general odorant-binding protein 67	CQUJHB008715	CQUJHB008715	3.12775	3.05434	1.55371	1.99104	1.23686	1.32249	1.61035	0.880682	2.5786	1.5168		2.5786	1.5168	1.61035
general odorant-binding protein 67	CQUJHB009175	CQUJHB009175	2.74621	7.2631	5.91147	1.29494	1.96081	1.77401	2.83506	0.506529	5.30693	1.67658		5.30693	1.67658	2.83506
general odorant-binding protein 67	CQUJHB000755	CQUJHB000755	2.79437	1.70549	1.18981	2.75294	1.97326	2.95383	-1.38504	0.924151	1.89655	2.56001		1.89655	2.56001	-1.38504
general odorant-binding protein 68-like, transcript variant X1	CQUJHB011498	CQUJHB011498	0.761334	0.929333	0	0	0.376336	0.804781	1.38934	#N/A	0.563556	0.393705		0.563556	0.393705	1.38934
general odorant-binding protein 69	CQUJHB017747	CQUJHB017747	0.814243	0	0	1.3822	0	0	-1.76981	#N/A	0.271414	0.460734		0.271414	0.460734	-1.76981
general odorant-binding protein 69	CQUJHB006107	CQUJHB006107	0	0	0	0.966844	0	0	-17.8822	#N/A	0	0.322281		0	0.322281	-17.8822
general odorant-binding protein 69	CQUJHB014123	CQUJHB014123	0	0	0	0	0	0	#N/A	#N/A	0	0		0	0	0
general odorant-binding protein 70, transcript variant X1	CQUJHB002443	CQUJHB002443	3.53519	6.90445	5.26834	1.6503	5.17255	11.8087	-1.2611	0.919861	5.23599	6.21052		5.23599	6.21052	-1.2611
general odorant-binding protein 71	CQUJHB003550	CQUJHB003550	805.903	836.885	930.288	548.858	393	647.46	1.48784	0.337497	857.692	529.773		857.692	529.773	1.48784
general odorant-binding protein 72	CQUJHB015676	CQUJHB015676	8.79382	21.4686	1.09209	1414.77	805.863	849.519	-104.973	1.27641e-35	10.4515	1023.38		10.4515	1023.38	-104.973
general odorant-binding protein 72	CQUJHB017337	CQUJHB017337	12901.8	9829.79	11446.1	10697.3	10211.9	11323.7	-1.03302	0.97236	11392.6	10744.3		11392.6	10744.3	-1.03302
general odorant-binding protein 72	CQUJHB012075	CQUJHB012075	12191.4	13926.5	12030.7	10263.7	7841.22	11688.3	1.17829	0.812834	12716.2	9931.1		12716.2	9931.1	1.17829
general odorant-binding protein 72, transcript variant X1	CQUJHB011383	CQUJHB011383	18481.5	14178.5	16860.5	8382.17	7136.15	8329.58	1.89517	0.0520135	16506.8	7949.3		16506.8	7949.3	1.89517
general odorant-binding protein 83a	CQUJHB017945	CQUJHB017945	2136.04	2030.92	2330.28	1979.09	1595.6	3146.12	-1.11916	0.889965	2165.75	2240.27		2165.75	2240.27	-1.11916
general odorant-binding protein 83a	CQUJHB017934	CQUJHB017934	4005.92	2877.19	3080.98	2314.1	2775.26	2152.27	1.24989	0.698938	3321.36	2413.88		3321.36	2413.88	1.24989
general odorant-binding protein 83a	CQUJHB017178	CQUJHB017178	9187.03	8946.14	9333.58	7317.41	6089.42	7059.09	1.22629	0.73494	9155.59	6821.97		9155.59	6821.97	1.22629
general odorant-binding protein 83a	CQUJHB012911	CQUJHB012911	53436.9	52681.5	53422	39718.4	38696.7	40787.2	1.22269	0.743486	53180.1	39734.1		53180.1	39734.1	1.22269
general odorant-binding protein 84a	CQUJHB014297	CQUJHB014297	4501.58	3094.41	4987.25	8501.77	7428.85	8673.42	-2.14855	0.0117065	4194.41	8201.35		4194.41	8201.35	-2.14855
general odorant-binding protein 99a	CQUJHB000819	CQUJHB000819	1.76003	61.3491	67.6126	185.902	260.035	6.82174	-3.91819	0.166558	43.5739	150.92		43.5739	150.92	-3.91819
general odorant-binding protein 99a	CQUJHB016439	CQUJHB016439	34.2232	28.6692	26.0007	61.4649	43.7849	60.7666	-2.01741	0.102746	29.631	55.3388		29.631	55.3388	-2.01741
general odorant-binding protein 99b-like	CQUJHB006053	CQUJHB006053	4.09196	8.20593	4.79135	26.8237	12.7141	3.24411	-2.78477	0.264564	5.69641	14.2606		5.69641	14.2606	-2.78477
general odorant-binding protein lush	CQUJHB008134	CQUJHB008134	14723.2	12517.3	11972	15728.5	13217.4	15412	-1.23685	0.726175	13070.8	14786		13070.8	14786	-1.23685
odorant binding protein OBP 100	OBP 100	CQUJHB020434	0.164033	0	0	0	0	0	3.5959	#N/A	0.0546776	0		0.0546776	0	3.5959
odorant binding protein OBP 101	OBP 101	CQUJHB020269	0.165235	0	0	0	0	0	3.5959	#N/A	0.0550782	0		0.0550782	0	3.5959
odorant binding protein OBP 13	OBP 13	CQUJHB020272	1395.75	1283.62	1746.47	1619.21	1283.77	1792.58	-1.1604	0.826451	1475.28	1565.18		1475.28	1565.18	-1.1604
odorant binding protein OBP 18b	OBP 18b	CQUJHB020435	24.2895	31.162	32.8733	43.1255	63.4632	41.3954	-1.85405	0.211613	29.4416	49.328		29.4416	49.328	-1.85405
odorant binding protein OBP 19	OBP 19	CQUJHB020337	227.576	261.593	226.638	114.03	116.15	193.646	1.56306	0.220434	238.602	141.275		238.602	141.275	1.56306
odorant binding protein OBP 39	OBP 39	CQUJHB020318	0	0	0	0	0	0	#N/A	#N/A	0	0		0	0	0
odorant binding protein OBP 40	OBP 40	CQUJHB020398	0	0	0	0	0	0	#N/A	#N/A	0	0		0	0	0
odorant binding protein OBP 41	OBP 41	CQUJHB020424	0	0	0	0	0	0	#N/A	#N/A	0	0		0	0	0
odorant binding protein OBP 42	OBP 42	CQUJHB020313	0	0.491634	1.20043	0	0	0	8.92525	#N/A	0.564021	0		0.564021	0	8.92525
odorant binding protein OBP 51	OBP 51	CQUJHB020416	20.0273	30.7328	7.67462	97.1341	61.9438	27.8236	-3.50792	0.0163392	19.4782	62.3005		19.4782	62.3005	-3.50792
odorant binding protein OBP 54	OBP 54	CQUJHB020405	0.42961	0.524409	5.76206	0	0.424722	0	9.58809	#N/A	2.23869	0.141574		2.23869	0.141574	9.58809
odorant binding protein OBP 61	OBP 61	CQUJHB020250	6.51058	8.51489	10.3955	0	0	0	118.194	0.112699	8.47365	0		8.47365	0	118.194
odorant binding protein OBP 62	OBP 62	CQUJHB020370	0	0	1.11114	0.395527	0.36856	0.394077	-1.3575	#N/A	0.37038	0.386055		0.37038	0.386055	-1.3575
odorant binding protein OBP 63	OBP 63	CQUJHB020307	0	1.48819	0	0.32337	0	0	3.37029	#N/A	0.496063	0.10779		0.496063	0.10779	3.37029
odorant binding protein OBP 64	OBP 64	CQUJHB020312	0	0	0	0	1.52278	0	-19.7502	#N/A	0	0.507594		0	0.507594	-19.7502
odorant binding protein OBP 76	OBP 76	CQUJHB020419	0	0	0	0	0	0	#N/A	#N/A	0	0		0	0	0
odorant binding protein OBP 77	OBP 77	CQUJHB020304	0	0	0	0	0	0	#N/A	#N/A	0	0		0	0	0
odorant binding protein OBP 78	OBP 78	CQUJHB020413	0	0	0	0	0	0	#N/A	#N/A	0	0		0	0	0
odorant binding protein OBP 80	OBP 80	CQUJHB020433	0	0	0	0	0	0	#N/A	#N/A	0	0		0	0	0
odorant binding protein OBP 84	OBP 84	CQUJHB020321	0.128883	0.314646	1.34448	0	0	0	29.67	#N/A	0.596003	0		0.596003	0	29.67
odorant binding protein OBP 85	OBP 85	CQUJHB020395	0	0	0	0	0	0	#N/A	#N/A	0	0		0	0	0
odorant binding protein OBP 86	OBP 86	CQUJHB020340	0	0	0	0	0.608816	0	-11.7618	#N/A	0	0.202939		0	0.202939	-11.7618
odorant binding protein OBP 88	OBP 88	CQUJHB020429	0.146458	0	0	0	0	0	3.5959	#N/A	0.0488193	0		0.0488193	0	3.5959
odorant binding protein OBP 9	OBP 9	CQUJHB020406	1843.03	1376.23	1627.57	2000.56	1909.58	1652.62	-1.26407	0.680668	1615.61	1854.26		1615.61	1854.26	-1.26407
odorant binding protein OBP 90	OBP 90	CQUJHB020279	0	0	0	1.06353	0.283148	0	-25.9505	#N/A	0	0.448892		0	0.448892	-25.9505
odorant binding protein OBP 91	OBP 91	CQUJHB020289	0	0	0	0	0.281361	0	-6.43549	#N/A	0	0.0937871		0	0.0937871	-6.43549
odorant binding protein OBP 93	OBP 93	CQUJHB020305	0	0	0	0	0	0	#N/A	#N/A	0	0		0	0	0
odorant binding protein OBP 94	OBP 94	CQUJHB020297	0	0	0	0	0	0	#N/A	#N/A	0	0		0	0	0
putative odorant-binding protein A10	CQUJHB006222	CQUJHB006222	8.69339	9.78636	10.0764	10.3506	9.45392	6.02422	-1.00078	0.99946	9.51872	8.60958		9.51872	8.60958	-1.00078
putative odorant-binding protein A10	CQUJHB018285	CQUJHB018285	42.9379	31.3849	55.0479	36.6442	40.4158	59.1586	-1.15023	0.844752	43.1235	45.4062		43.1235	45.4062	-1.15023

## Sheet: CSPs
Name	Vectorbase genome annotation	CQUJHB ID	Molestus 1 - TPM	Molestus 2 - TPM	Molestus 3 - TPM	Pipiens 1 - TPM	Pipiens 2 - TPM	Pipiens 3 - TPM	Fold change	FDR p-value	Average Molestus TPM	Average Pipiens TPM		Molestus	Pipiens	Fold Change
CSP2	ejaculatory bulb-specific protein 3	CQUJHB000009	267.404	284.852	298.556	82.5881	136.155	154.624	2.09375	0.00820861	283.604	124.456		283.604	124.456	2.09375
CSP5	ejaculatory bulb-specific protein 3	CQUJHB001220	1530.04	14526	2078.86	689.519	791.722	3271.22	3.70087	0.0490847	6044.97	1584.15		6044.97	1584.15	3.70087
	ejaculatory bulb-specific protein 3	CQUJHB002034	5390.08	4475.42	6018.68	5109.94	4448.07	7538.97	-1.16993	0.820593	5294.73	5698.99		5294.73	5698.99	-1.16993
	ejaculatory bulb-specific protein 3	CQUJHB002528	0	0.628095	0	0	0.254348	0	1.78883	#N/A	0.209365	0.0847828		0.209365	0.0847828	1.78883
CSP13	ejaculatory bulb-specific protein 3	CQUJHB003760	200.555	284.786	213.772	667.343	888.08	1215.06	-4.28127	2.13585e-08	233.038	923.496		233.038	923.496	-4.28127
	ejaculatory bulb-specific protein 3	CQUJHB004857	0	0.314646	0	0	0	0	3.59621	#N/A	0.104882	0		0.104882	0	3.59621
	ejaculatory bulb-specific protein 3	CQUJHB005750	0.543482	0	0	0	2.68649	0	-4.53089	#N/A	0.181161	0.895497		0.181161	0.895497	-4.53089
	ejaculatory bulb-specific protein 3	CQUJHB007293	0	0	0	0	0	0	#N/A	#N/A	0	0		0	0	0
	ejaculatory bulb-specific protein 3-like	CQUJHB007347	0	0	0	0	24.5324	0.30501	-232.761	0.0900184	0	8.27914		0	8.27914	-232.761
	ejaculatory bulb-specific protein 3	CQUJHB008272	0	0	0	0	0	0	#N/A	#N/A	0	0		0	0	0
	ejaculatory bulb-specific protein 3	CQUJHB008349	0.393012	1.11938	0	0.555959	0	0	2.4	#N/A	0.504132	0.18532		0.504132	0.18532	2.4
	ejaculatory bulb-specific protein 3	CQUJHB008467	0	1.45157	0	0	0	3.26827	-2.16714	#N/A	0.483858	1.08942		0.483858	1.08942	-2.16714
	ejaculatory bulb-specific protein 3	CQUJHB009443	0	0	0	0	19.6258	0	-190.243	0.119653	0	6.54194		0	6.54194	-190.243
	ejaculatory bulb-specific protein 3	CQUJHB010601	0	0	0	0	0	0	#N/A	#N/A	0	0		0	0	0
	ejaculatory bulb-specific protein 3	CQUJHB010922	0	0	0	0	0	0	#N/A	#N/A	0	0		0	0	0
	ejaculatory bulb-specific protein 3, transcript variant X2	CQUJHB011549	208.537	471.42	103.591	56.8813	122.821	156.143	2.19104	0.109653	261.183	111.949		261.183	111.949	2.19104
	ejaculatory bulb-specific protein 3, transcript variant X2	CQUJHB011549	208.537	471.42	103.591	56.8813	122.821	156.143	2.19104	0.109653	261.183	111.949		261.183	111.949	2.19104
	ejaculatory bulb-specific protein 3	CQUJHB011925	0	0	0	0	2.56735	0.30501	-27.67	#N/A	0	0.957452		0	0.957452	-27.67
	ejaculatory bulb-specific protein 3	CQUJHB012211	15.6244	90.131	52.5775	26.7367	30.644	106.022	-1.08557	0.958115	52.7776	54.4676		52.7776	54.4676	-1.08557
	ejaculatory bulb-specific protein 3	CQUJHB016249	0	0	0	0	0	0	#N/A	#N/A	0	0		0	0	0
	ejaculatory bulb-specific protein 3	CQUJHB017038	0	0	0	1.06881	0.663957	3.19466	-38.3354	#N/A	0	1.64247		0	1.64247	-38.3354
	ejaculatory bulb-specific protein 3	CQUJHB018162	0	0	0	0	0	0	#N/A	#N/A	0	0		0	0	0
